# Supplementary material for: Comparative expression analysis of water buffalo (Bubalus bubalis) to identify genes associated with economically important traits
Source: Front Vet Sci. 2023 May 12;10:1160486. doi: 10.3389/fvets.2023.1160486 (PMC10213454; doi:10.3389/fvets.2023.1160486)
Supplement: Supplementary file 1 [file Table_1.XLSX]

## Sheet: Trait1
SeqName	Description
TRINITY_DN113232_c0_g1_i1	---NA---
TRINITY_DN128778_c0_g3_i1	gamma-soluble NSF attachment
TRINITY_DN128737_c4_g1_i7	V-type immunoglobulin domain-containing suppressor of T-cell activation
TRINITY_DN128764_c10_g2_i13	serine threonine- kinase 11-interacting isoform X1
TRINITY_DN128751_c3_g1_i5	NK-tumor recognition isoform X1
TRINITY_DN122842_c0_g1_i13	DDX26B isoform X2
TRINITY_DN122873_c0_g2_i3	ubiquitin carboxyl-terminal hydrolase 35
TRINITY_DN122839_c0_g2_i6	mediator of RNA polymerase II transcription subunit 23 isoform X2
TRINITY_DN125242_c2_g5_i2	E3 ubiquitin- ligase RLIM
TRINITY_DN125222_c0_g1_i3	glycosyltransferase 1 domain-containing 1
TRINITY_DN125280_c8_g1_i9	formin-binding 4
TRINITY_DN125235_c0_g2_i1	ATP-binding cassette sub-family A member 2 isoform X2
TRINITY_DN125964_c2_g2_i21	mitochondrial-processing peptidase subunit beta
TRINITY_DN125917_c1_g5_i2	transmembrane 184B
TRINITY_DN125985_c7_g3_i1	hypothetical protein M91_16549, partial
TRINITY_DN125997_c6_g1_i1	diacylglycerol O-acyltransferase 2 isoform X1
TRINITY_DN125937_c2_g1_i9	splicing factor 1 isoform X3
TRINITY_DN125922_c0_g1_i2	SUMO-interacting motif-containing 1
TRINITY_DN125968_c1_g2_i4	alpha-taxilin
TRINITY_DN128005_c1_g1_i4	phosphatidylinositol 4,5-bisphosphate 3-kinase catalytic subunit gamma isoform
TRINITY_DN128005_c1_g1_i17	phosphatidylinositol 4,5-bisphosphate 3-kinase catalytic subunit gamma isoform
TRINITY_DN128069_c0_g2_i5	inactive ubiquitin thioesterase FAM105A isoform X1
TRINITY_DN128026_c1_g9_i11	FAM193A isoform X2
TRINITY_DN128026_c1_g9_i14	FAM193A isoform X3
TRINITY_DN128019_c2_g4_i3	abl interactor 1 isoform X15
TRINITY_DN100291_c0_g1_i1	metallo ase inhibitor 1
TRINITY_DN127286_c5_g5_i1	---NA---
TRINITY_DN127214_c3_g4_i2	---NA---
TRINITY_DN127296_c1_g2_i3	GRIP1-associated 1
TRINITY_DN126479_c4_g2_i2	zinc finger 507
TRINITY_DN126465_c5_g1_i3	solute carrier family facilitated glucose transporter member 5 isoform
TRINITY_DN126443_c4_g3_i1	limb region 1 homolog
TRINITY_DN126493_c5_g1_i5	solute carrier family 25 member 33
TRINITY_DN126418_c0_g1_i2	---NA---
TRINITY_DN126417_c1_g1_i8	FAM193B isoform X1
TRINITY_DN120998_c0_g4_i2	serine beta-lactamase mitochondrial isoform X1
TRINITY_DN112146_c2_g1_i1	fibroblast growth factor 18 isoform X3
TRINITY_DN127533_c1_g1_i10	unnamed protein product
TRINITY_DN127507_c1_g4_i4	transcriptional regulator ATRX isoform X2
TRINITY_DN127530_c1_g3_i12	arginine-glutamic acid dipeptide repeats isoform X1
TRINITY_DN127503_c5_g7_i10	probable ATP-dependent RNA helicase DDX58
TRINITY_DN127537_c0_g2_i1	AN1-type zinc finger 5
TRINITY_DN127585_c0_g2_i8	#NAME?
TRINITY_DN126714_c0_g1_i7	ATP-binding cassette sub-family F member 3
TRINITY_DN126720_c2_g11_i5	mediator of RNA polymerase II transcription subunit 30 isoform X1
TRINITY_DN127323_c6_g1_i4	testis-specific Y-encoded 1-like
TRINITY_DN127359_c0_g1_i2	vacuolar sorting-associated 13A isoform X1
TRINITY_DN127361_c0_g2_i7	calcium-binding mitochondrial carrier S -1 isoform X1
TRINITY_DN127370_c0_g3_i5	myotubularin-related 4 isoform X2
TRINITY_DN127343_c0_g1_i11	UDP- c:beta-1,3-N-acetylgalactosaminyltransferase 1
TRINITY_DN127472_c0_g1_i5	hepatocyte growth factor-like isoform X1
TRINITY_DN127455_c9_g3_i2	solute carrier family 25 member 44 isoform X1
TRINITY_DN127420_c3_g2_i1	cleavage and polyadenylation specificity factor subunit 6 isoform X4
TRINITY_DN127493_c0_g1_i3	cell division cycle-associated 7 isoform X1
TRINITY_DN127452_c3_g7_i7	MBT domain-containing 1 isoform X7
TRINITY_DN127424_c0_g2_i7	PHD finger 12 isoform X1
TRINITY_DN126308_c4_g1_i2	gem-associated 7
TRINITY_DN126312_c8_g3_i10	E3 ubiquitin- ligase TRIM23 isoform X1
TRINITY_DN126307_c6_g1_i2	PREDICTED: uncharacterized protein LOC109570744 isoform X1
TRINITY_DN126307_c6_g1_i4	PREDICTED: uncharacterized protein LOC515828 isoform X2
TRINITY_DN126332_c1_g1_i13	AFG3 2
TRINITY_DN126238_c9_g2_i2	short transient receptor potential channel 4-associated isoform X4
TRINITY_DN126264_c2_g1_i3	RAS guanyl-releasing 4 isoform X6
TRINITY_DN126260_c0_g2_i3	multiple epidermal growth factor-like domains 9
TRINITY_DN124622_c5_g1_i15	polypeptide N-acetylgalactosaminyltransferase 3
TRINITY_DN124643_c4_g1_i2	intercellular adhesion molecule 2 isoform X1
TRINITY_DN124678_c11_g1_i1	---NA---
TRINITY_DN124659_c1_g2_i19	jumonji domain-containing
TRINITY_DN121919_c0_g6_i7	BANP isoform X5
TRINITY_DN118746_c0_g2_i1	uncharacterized protein LOC111559200
TRINITY_DN123499_c0_g1_i4	E1A-binding p400 isoform X6
TRINITY_DN123415_c1_g2_i8	serine threonine- kinase MARK2 isoform X11
TRINITY_DN127731_c4_g1_i4	---NA---
TRINITY_DN127793_c2_g2_i3	-L-isoaspartate O-methyltransferase domain-containing 1 isoform X1
TRINITY_DN128196_c0_g1_i11	chondroitin sulfate synthase 2
TRINITY_DN128192_c1_g2_i13	UNC93 MFSD11
TRINITY_DN128185_c1_g2_i8	DIS3-like exonuclease 1
TRINITY_DN128159_c2_g5_i7	coiled-coil domain-containing 93 isoform X5
TRINITY_DN128109_c9_g3_i1	hypothetical protein M91_16983, partial
TRINITY_DN128178_c0_g5_i9	ribosome-binding 1 isoform X5
TRINITY_DN128166_c3_g6_i7	FAM210B isoform X1
TRINITY_DN125066_c0_g1_i9	upstream-binding 1
TRINITY_DN118045_c0_g3_i1	endonuclease reverse transcriptase
TRINITY_DN112391_c0_g1_i1	hypothetical protein M91_05496, partial
TRINITY_DN123127_c0_g1_i1	NKG2D ligand 1-like isoform X2
TRINITY_DN123113_c16_g6_i15	HLA class II histocompatibility DM beta chain
TRINITY_DN123167_c14_g1_i1	endonuclease reverse transcriptase
TRINITY_DN121475_c3_g2_i1	T-complex 1 subunit beta
TRINITY_DN129062_c3_g1_i2	---NA---
TRINITY_DN129060_c3_g5_i18	aldehyde oxidase
TRINITY_DN129051_c7_g1_i2	HAUS augmin-like complex subunit 4 isoform X1
TRINITY_DN129095_c1_g3_i4	transcription factor Dp-2 isoform X1
TRINITY_DN129038_c5_g2_i3	---NA---
TRINITY_DN129072_c1_g8_i9	regulator of nonsense transcripts 3B isoform X4
TRINITY_DN129018_c0_g4_i5	sushi domain-containing 6 isoform X1
TRINITY_DN129240_c3_g1_i3	Interferon regulatory factor 1
TRINITY_DN129236_c1_g1_i1	carcinoembryonic antigen-related cell adhesion molecule 6-like
TRINITY_DN129279_c6_g2_i3	DNA damage-inducible transcript 3
TRINITY_DN126941_c0_g2_i4	Cleavage stimulation factor subunit 2
TRINITY_DN126940_c0_g1_i4	pre-mRNA-splicing factor ATP-dependent RNA helicase DHX32
TRINITY_DN126914_c3_g1_i15	eukaryotic translation initiation factor 5
TRINITY_DN126951_c4_g1_i1	SH2B adapter 1 isoform X2
TRINITY_DN126951_c5_g3_i2	SH2B adapter 2 isoform X2
TRINITY_DN126920_c0_g2_i3	AP-1 complex subunit gamma-like 2 isoform X2
TRINITY_DN126909_c0_g3_i14	PHD finger 1 isoform X1
TRINITY_DN125424_c0_g2_i1	importin-7 isoform X2
TRINITY_DN125471_c1_g2_i3	striatin-4 isoform X2
TRINITY_DN125450_c3_g1_i3	FAM117A
TRINITY_DN122411_c0_g1_i1	MORC family CW-type zinc finger 1
TRINITY_DN123305_c4_g2_i15	twinfilin-2 isoform X2
TRINITY_DN102890_c0_g1_i2	zinc finger 638 isoform X2
TRINITY_DN129183_c3_g1_i1	TESPA1 isoform X1
TRINITY_DN129137_c0_g6_i2	neurofibromin isoform X2
TRINITY_DN129137_c0_g6_i17	neurofibromin isoform X1
TRINITY_DN129196_c0_g1_i4	epidermal growth factor 8 isoform X1
TRINITY_DN129164_c3_g1_i7	N-terminal EF-hand calcium-binding 2 isoform X4
TRINITY_DN129166_c0_g4_i15	serine threonine- kinase B-raf isoform X1
TRINITY_DN129114_c5_g2_i4	cytokine receptor common subunit beta isoform X2
TRINITY_DN122390_c0_g1_i17	COP9 signalosome complex subunit 1 isoform X3
TRINITY_DN122344_c0_g1_i3	ubiquitin-conjugating enzyme E2 D3 isoform X3
TRINITY_DN122357_c0_g1_i6	choline ethanolamine kinase
TRINITY_DN122310_c1_g4_i3	dolichol-phosphate mannosyltransferase subunit 1 isoform X1
TRINITY_DN126161_c2_g3_i1	hypothetical protein M91_16983, partial
TRINITY_DN126183_c9_g5_i6	E3 ubiquitin- ligase RNF4
TRINITY_DN126159_c4_g2_i11	acid ceramidase isoform X1
TRINITY_DN124563_c3_g1_i15	lysine-specific demethylase 4A isoform X4
TRINITY_DN123856_c3_g1_i4	ragulator complex LAMTOR1
TRINITY_DN123839_c2_g7_i3	zinc finger Aiolos isoform X1
TRINITY_DN123839_c2_g7_i4	zinc finger Aiolos isoform X1
TRINITY_DN127908_c0_g1_i1	ribosome biogenesis BMS1 homolog
TRINITY_DN127999_c2_g3_i1	megakaryocyte-associated tyrosine- kinase isoform X1
TRINITY_DN127989_c0_g1_i5	sugar phosphate exchanger 2 isoform X2
TRINITY_DN127936_c6_g1_i2	glutathione S-transferase omega-1 isoform X1
TRINITY_DN127959_c5_g1_i4	cell cycle checkpoint RAD1 isoform X2
TRINITY_DN127948_c0_g1_i8	cysteine-rich DPF motif domain-containing 1 isoform X1
TRINITY_DN122015_c0_g1_i1	proline-rich 29
TRINITY_DN117911_c0_g1_i2	tumor necrosis factor receptor superfamily member 10A isoform X2
TRINITY_DN120706_c0_g1_i1	hypothetical protein M91_03394, partial
TRINITY_DN122512_c1_g1_i1	HMG box transcription factor BBX isoform X2
TRINITY_DN122541_c7_g3_i12	sentrin-specific protease 2 isoform X1
TRINITY_DN129511_c2_g3_i1	tyrosine- phosphatase non-receptor type substrate 1
TRINITY_DN129523_c2_g4_i7	DNA-dependent kinase catalytic subunit
TRINITY_DN129505_c9_g4_i4	leukocyte immunoglobulin-like receptor subfamily A member 5
TRINITY_DN129539_c8_g2_i5	multidrug resistance-associated 4-like isoform X1
TRINITY_DN129539_c9_g4_i3	multidrug resistance-associated 4-like isoform X1
TRINITY_DN126893_c0_g1_i1	integrator complex subunit 1 isoform X2
TRINITY_DN126835_c0_g2_i15	serine threonine- kinase TBK1
TRINITY_DN126864_c6_g1_i1	---NA---
TRINITY_DN126823_c2_g6_i2	potassium voltage-gated channel subfamily A member 3
TRINITY_DN126868_c0_g1_i4	DDB1- and CUL4-associated factor 12 isoform X3
TRINITY_DN128958_c6_g3_i29	diphthine methyl ester synthase
TRINITY_DN128912_c0_g5_i7	dysferlin isoform X13
TRINITY_DN128948_c1_g1_i6	TATA element modulatory factor
TRINITY_DN128973_c0_g2_i20	cat eye syndrome critical region 2
TRINITY_DN128910_c1_g1_i4	tumor necrosis factor ligand superfamily member 13 isoform X1
TRINITY_DN128939_c2_g2_i26	lysine-specific demethylase 7A isoform X2
TRINITY_DN128947_c9_g1_i2	GTPase-activating and VPS9 domain-containing 1 isoform X5
TRINITY_DN128999_c4_g6_i1	and PH domain-containing 4 isoform X2
TRINITY_DN128990_c3_g1_i2	uncharacterized protein C18orf63 homolog isoform X3
TRINITY_DN128952_c0_g1_i4	TPA: ligand-dependent corepressor-like
TRINITY_DN128934_c0_g1_i4	pyruvate dehydrogenase phosphatase regulatory mitochondrial
TRINITY_DN128989_c0_g2_i12	ankyrin repeat domain-containing 11 isoform X1
TRINITY_DN124398_c1_g6_i1	LZIC isoform X1
TRINITY_DN124377_c0_g1_i3	mitochondrial calcium uniporter regulator 1
TRINITY_DN124357_c5_g2_i7	phosphatidylinositol-binding clathrin assembly isoform X4
TRINITY_DN125132_c4_g2_i2	endogenous retrovirus group K member 9 Pol -like
TRINITY_DN125146_c9_g1_i1	Fc receptor 5 isoform X3
TRINITY_DN125146_c10_g2_i5	poly [ADP-ribose] polymerase 14
TRINITY_DN126053_c5_g1_i3	RARA isoform
TRINITY_DN126086_c2_g1_i4	retinoic acid receptor gamma isoform X1
TRINITY_DN126056_c7_g8_i5	poly [ADP-ribose] polymerase 8 isoform X1
TRINITY_DN126089_c2_g4_i9	uridine phosphorylase 1
TRINITY_DN126059_c13_g3_i2	dolichyldiphosphatase 1 isoform X1
TRINITY_DN121183_c3_g2_i2	myomegalin isoform X18
TRINITY_DN124991_c1_g2_i7	SWI SNF-related matrix-associated actin-dependent regulator of chromatin subfamily D member 1 isoform X1
TRINITY_DN124995_c1_g1_i1	BEN domain-containing 7 isoform X12
TRINITY_DN124985_c0_g4_i19	neurobeachin 2
TRINITY_DN123981_c0_g2_i3	serine threonine- kinase Nek1 isoform X1
TRINITY_DN123963_c4_g1_i13	WD repeat domain phosphoinositide-interacting 4 isoform X1
TRINITY_DN123903_c0_g1_i2	---NA---
TRINITY_DN124154_c3_g1_i1	cyclic AMP-dependent transcription factor ATF-3 isoform X2
TRINITY_DN127102_c0_g1_i3	tropomodulin-3 isoform X1
TRINITY_DN127182_c1_g4_i18	lysine-specific demethylase 3B isoform X1
TRINITY_DN127196_c0_g1_i1	isocitrate dehydrogenase [NADP] mitochondrial isoform X3
TRINITY_DN127172_c0_g1_i9	methyl- -binding domain 1 isoform X5
TRINITY_DN126511_c1_g1_i5	multidrug resistance-associated 4-
TRINITY_DN126543_c1_g2_i6	myotubularin-related 1 isoform X2
TRINITY_DN126550_c5_g5_i5	transportin-1 isoform X1
TRINITY_DN126525_c7_g2_i13	transmembrane channel 6 isoform X1
TRINITY_DN121706_c0_g1_i3	proteasome subunit beta type-10
TRINITY_DN128246_c0_g2_i28	maestro heat-like repeat-containing family member 1-like isoform X1
TRINITY_DN128228_c1_g2_i2	PEST proteolytic signal-containing nuclear
TRINITY_DN128275_c0_g3_i8	proteasome activator complex subunit 4
TRINITY_DN128225_c2_g2_i18	GRAM domain-containing 1B isoform X1
TRINITY_DN127665_c4_g1_i7	poly(A) RNA polymerase GLD2 isoform X2
TRINITY_DN127600_c6_g6_i4	N-terminal EF-hand calcium-binding 2 isoform X3
TRINITY_DN114799_c0_g2_i1	multidrug resistance-associated 4-like
TRINITY_DN125794_c2_g1_i4	low affinity immunoglobulin gamma Fc region receptor II-b isoform X6
TRINITY_DN125748_c2_g1_i8	interferon-induced 35 kDa
TRINITY_DN125749_c0_g1_i1	histone-lysine N-methyltransferase 2D
TRINITY_DN122765_c0_g4_i9	FAM45A isoform X2
TRINITY_DN128388_c3_g10_i6	nuclear factor of activated T-cells 5 isoform X3
TRINITY_DN128396_c1_g1_i12	SUN domain-containing ossification factor isoform X3
TRINITY_DN128300_c5_g3_i13	ataxin-2 isoform X4
TRINITY_DN128360_c4_g1_i2	CMRF35-like molecule 8
TRINITY_DN124849_c0_g2_i2	G- coupled receptor 35
TRINITY_DN124894_c1_g4_i1	---NA---
TRINITY_DN125844_c6_g3_i2	kinesin KIF17
TRINITY_DN125850_c3_g1_i1	---NA---
TRINITY_DN125850_c3_g3_i1	---NA---
TRINITY_DN125811_c10_g3_i1	2 -5 -oligoadenylate synthase 1
TRINITY_DN125856_c1_g1_i1	endonuclease reverse transcriptase
TRINITY_DN125836_c0_g1_i7	DNA-3-methyladenine glycosylase
TRINITY_DN125848_c4_g1_i8	double-strand-break repair rad21 homolog
TRINITY_DN123057_c1_g2_i1	---NA---
TRINITY_DN123265_c0_g2_i8	lysosomal alpha-glucosidase isoform X2
TRINITY_DN123233_c0_g1_i3	tigger transposable element-derived 1-like isoform X7
TRINITY_DN123298_c1_g1_i7	caspase-14-like isoform X1
TRINITY_DN127062_c3_g1_i1	integrin alpha-4
TRINITY_DN127087_c0_g1_i6	death domain-containing membrane NRADD-like
TRINITY_DN127061_c2_g1_i17	intersectin-2 isoform X1
TRINITY_DN121356_c0_g2_i1	sodium potassium-transporting ATPase subunit beta-1
TRINITY_DN124048_c1_g1_i3	ribose-phosphate pyrophosphokinase 1
TRINITY_DN128501_c1_g1_i11	ubiquitin-conjugating enzyme E2 D3 isoform X1
TRINITY_DN128597_c1_g1_i1	splicing regulatory glutamine lysine-rich 1 isoform X4
TRINITY_DN128530_c2_g2_i5	cytochrome c oxidase 20 homolog
TRINITY_DN128516_c1_g2_i4	torsin-1A-interacting isoform IFRG15
TRINITY_DN128516_c1_g5_i5	torsin-1A-interacting 1 isoform X1
TRINITY_DN128543_c0_g1_i5	solute carrier family 23 member 2 isoform X1
TRINITY_DN128502_c1_g4_i1	PREDICTED: uncharacterized protein LOC108177279
TRINITY_DN128559_c6_g2_i4	MAK16 homolog
TRINITY_DN125640_c4_g1_i15	argininosuccinate lyase-like
TRINITY_DN125618_c11_g4_i14	---NA---
TRINITY_DN128856_c1_g1_i4	---NA---
TRINITY_DN128886_c0_g3_i1	cysteine-rich 2-binding isoform X1
TRINITY_DN128843_c2_g1_i2	AP-3 complex subunit mu-2 isoform X2
TRINITY_DN128847_c6_g2_i1	plastin-2
TRINITY_DN128867_c3_g4_i34	bromodomain adjacent to zinc finger domain 2A isoform X1
TRINITY_DN128699_c2_g6_i1	histone-lysine N-methyltransferase ASH1L isoform X1
TRINITY_DN128660_c3_g1_i2	myelin-associated neurite-outgrowth inhibitor isoform X1
TRINITY_DN128610_c0_g2_i12	trafficking particle complex subunit 11 isoform X1
TRINITY_DN128665_c5_g1_i6	E3 ubiquitin- ligase CBL isoform X2
TRINITY_DN128689_c9_g3_i18	scaffold attachment factor B2
TRINITY_DN128413_c2_g1_i3	thyroid adenoma-associated isoform X1
TRINITY_DN128423_c2_g2_i1	multidrug resistance-associated 4-like
TRINITY_DN128415_c0_g1_i1	TPA: transmembrane 9 superfamily member 2
TRINITY_DN119401_c0_g1_i2	signal-regulatory beta-1 isoform 3-like
TRINITY_DN123683_c2_g6_i6	rab GTPase-activating 1-like isoform X2
TRINITY_DN123602_c1_g1_i5	ribonuclease P subunit p29 isoform X1
TRINITY_DN129314_c5_g3_i5	pre-mRNA cleavage complex 2 Pcf11 isoform X2
TRINITY_DN129316_c9_g2_i3	---NA---
TRINITY_DN129303_c2_g8_i6	bromodomain-containing 7 isoform X1
TRINITY_DN129322_c0_g1_i5	ras and Rab interactor 3
TRINITY_DN129319_c1_g4_i2	zinc finger ZZ-type and EF-hand domain-containing 1
TRINITY_DN124753_c4_g4_i1	long-chain-fatty-acid-- ligase 5 isoform X1
TRINITY_DN124747_c3_g9_i4	dual specificity mitogen-activated kinase kinase 1-like
TRINITY_DN127843_c9_g3_i8	interferon-induced 44 isoform X1
TRINITY_DN127825_c0_g2_i7	tumor suppressor p53-binding 1 isoform X3
TRINITY_DN127890_c6_g1_i3	F-box only 31 isoform X1
TRINITY_DN127897_c3_g3_i11	tankyrase-2 isoform X1
TRINITY_DN127858_c1_g3_i1	zinc finger 609 isoform X1
TRINITY_DN116096_c0_g1_i2	isoform CRA_a
TRINITY_DN125544_c5_g1_i1	adhesion G- coupled receptor G5
TRINITY_DN125543_c0_g2_i5	syntaxin-2 isoform X2
TRINITY_DN129499_c4_g1_i1	isoleucine--tRNA mitochondrial isoform X2
TRINITY_DN129418_c2_g1_i1	apolipo B receptor
TRINITY_DN129462_c1_g2_i7	carcinoembryonic antigen-related cell adhesion molecule 6-like isoform X11
TRINITY_DN129415_c3_g3_i9	plectin isoform X6
TRINITY_DN129415_c3_g3_i10	plectin isoform X4
TRINITY_DN129402_c14_g3_i10	phosphatidylinositol 3,4,5-trisphosphate 5-phosphatase 1
TRINITY_DN129493_c3_g4_i1	TPA: WC1 isolate CH149 isoform 4
TRINITY_DN129493_c3_g4_i2	antigen -
TRINITY_DN129428_c5_g2_i5	tyrosine- phosphatase non-receptor type 4 isoform X1
TRINITY_DN129451_c3_g4_i9	mast cell protease 1A
TRINITY_DN129417_c3_g2_i2	Daple isoform X2
TRINITY_DN129417_c3_g2_i12	Daple isoform X2
TRINITY_DN126617_c1_g3_i13	general vesicular transport factor p115 isoform X3
TRINITY_DN126692_c0_g1_i4	sphingomyelin phosphodiesterase 4
TRINITY_DN126690_c3_g2_i2	adenosine receptor A2b
TRINITY_DN58944_c0_g1_i1	---NA---
TRINITY_DN83783_c0_g1_i1	taste receptor type 2 member
TRINITY_DN47006_c0_g1_i1	---NA---
TRINITY_DN128786_c0_g1_i1	probable phospholipid-transporting ATPase IF isoform X1
TRINITY_DN128768_c1_g2_i5	lck-interacting transmembrane adapter 1 isoform X1
TRINITY_DN128721_c0_g1_i5	endogenous retrovirus group K member 11 Pol -like
TRINITY_DN128721_c0_g1_i7	endogenous retrovirus group K member 11 Pol -like
TRINITY_DN128754_c0_g1_i7	target of EGR1 1 isoform X1
TRINITY_DN128791_c7_g4_i6	calcium-transporting ATPase type 2C member 1 isoform X1
TRINITY_DN128718_c1_g3_i5	striatin-3 isoform X1
TRINITY_DN122873_c0_g2_i2	ubiquitin carboxyl-terminal hydrolase 35
TRINITY_DN122897_c0_g1_i2	sodium hydrogen exchanger 6 isoform X1
TRINITY_DN122827_c12_g1_i3	pygopus homolog 2 isoform X2
TRINITY_DN125262_c0_g1_i4	unc-50 homolog isoform X1
TRINITY_DN125230_c16_g3_i2	glioma pathogenesis-related 1 isoform X1
TRINITY_DN125230_c16_g3_i4	glioma pathogenesis-related 1 isoform X1
TRINITY_DN125907_c6_g1_i1	peroxisomal N(1)-acetyl-spermine spermidine oxidase isoform X2
TRINITY_DN125999_c1_g2_i4	serpin B6 isoform X1
TRINITY_DN125903_c5_g1_i3	palmitoyl- thioesterase 1 isoform X2
TRINITY_DN125929_c0_g2_i3	phospholipase DDHD2 isoform X1
TRINITY_DN125929_c0_g2_i11	phospholipase DDHD2
TRINITY_DN125929_c0_g2_i19	phospholipase DDHD2
TRINITY_DN125935_c0_g7_i16	activating transcription factor 7-interacting 1 isoform X1
TRINITY_DN118401_c0_g1_i6	F-box-like WD repeat-containing TBL1XR1 isoform X1
TRINITY_DN118410_c0_g1_i4	60S ribosomal L13
TRINITY_DN118488_c0_g1_i12	NAD-dependent deacetylase sirtuin-7 isoform X1
TRINITY_DN128002_c0_g1_i19	vigilin isoform X1
TRINITY_DN119981_c0_g5_i3	phosphatidylinositol glycan anchor biosynthesis class U
TRINITY_DN127220_c10_g10_i11	trinucleotide repeat-containing gene 6B isoform X1
TRINITY_DN127260_c1_g2_i3	tRNA methyltransferase 10 homolog B isoform X1
TRINITY_DN127288_c2_g1_i4	active breakpoint cluster region-related isoform X2
TRINITY_DN127236_c2_g1_i13	cell cycle and apoptosis regulator 2 isoform X1
TRINITY_DN108629_c0_g1_i1	receptor-transporting 4
TRINITY_DN126450_c0_g2_i5	THO complex subunit 6 homolog isoform X1
TRINITY_DN126459_c6_g1_i1	lisH domain-containing FOPNL isoform X1
TRINITY_DN100836_c0_g1_i2	dual specificity tyrosine-phosphorylation-regulated kinase 3 isoform X1
TRINITY_DN122655_c4_g1_i2	tumor necrosis factor receptor superfamily member 1A
TRINITY_DN122692_c1_g1_i7	dual specificity phosphatase 2
TRINITY_DN120919_c0_g1_i1	Serine protease inhibitor Kazal-type
TRINITY_DN127511_c4_g2_i1	---NA---
TRINITY_DN127558_c4_g4_i9	histone-lysine N-methyltransferase SETD2 isoform X2
TRINITY_DN127571_c0_g1_i7	transcription factor IIIA
TRINITY_DN127530_c1_g3_i5	arginine-glutamic acid dipeptide repeats isoform X5
TRINITY_DN127587_c0_g1_i31	glycosylphosphatidylinositol anchor attachment 1
TRINITY_DN127552_c4_g4_i9	elongation factor Tu GTP-binding domain-containing 1
TRINITY_DN127532_c1_g4_i12	leucine-rich repeats and immunoglobulin-like domains 1
TRINITY_DN127553_c4_g3_i1	ELL-associated factor 1
TRINITY_DN121887_c0_g2_i5	nuclear prelamin A recognition factor isoform X1
TRINITY_DN121818_c2_g2_i2	radical S-adenosyl methionine domain-containing 2
TRINITY_DN126758_c2_g1_i15	T-lymphoma invasion and metastasis-inducing 2 isoform X1
TRINITY_DN126745_c6_g1_i3	transcription elongation factor SPT6
TRINITY_DN126791_c1_g1_i2	---NA---
TRINITY_DN127309_c0_g2_i4	adhesion G -coupled receptor E3 isoform X2
TRINITY_DN127332_c0_g1_i21	WD repeat-containing 6 isoform X1
TRINITY_DN127369_c0_g2_i6	dmX 2 isoform X1
TRINITY_DN127397_c0_g1_i3	flotillin-1 isoform X1
TRINITY_DN127397_c0_g1_i10	flotillin-1 isoform X1
TRINITY_DN127357_c1_g1_i10	nucleolar transcription factor 1 isoform X2
TRINITY_DN127483_c3_g1_i1	RNA-binding 14 isoform X1
TRINITY_DN127421_c4_g4_i15	tetratricopeptide repeat 7A isoform X1
TRINITY_DN127400_c0_g2_i2	trafficking kinesin-binding 2
TRINITY_DN123527_c3_g9_i3	vesicle-associated membrane 7
TRINITY_DN123563_c1_g2_i3	lipoma HMGIC fusion partner-like 2
TRINITY_DN123521_c0_g2_i2	glyceraldehyde-3-phosphate dehydrogenase
TRINITY_DN123532_c10_g5_i2	craniofacial development 2-like isoform X1
TRINITY_DN124276_c8_g3_i7	phospholipase B-like 2
TRINITY_DN124216_c11_g1_i1	transcription factor IIIB 90 kDa subunit isoform X1
TRINITY_DN124223_c0_g2_i8	prostaglandin G H synthase 1
TRINITY_DN124292_c0_g1_i4	LETM1 domain-containing 1 isoform X1
TRINITY_DN126390_c0_g1_i1	tyrosine- phosphatase non-receptor type 1
TRINITY_DN126320_c2_g5_i5	---NA---
TRINITY_DN126371_c4_g1_i1	glypican-5 isoform X5
TRINITY_DN126359_c0_g1_i2	solute carrier family 25 member 46 isoform X1
TRINITY_DN126324_c7_g1_i9	ADP-ribosylation factor 5C
TRINITY_DN126275_c7_g2_i2	signal transducer CD24
TRINITY_DN126214_c7_g4_i5	cTAGE family member 5 isoform X9
TRINITY_DN126298_c0_g1_i3	mismatch repair endonuclease PMS2
TRINITY_DN126260_c0_g3_i1	PREDICTED: uncharacterized protein LOC102266242
TRINITY_DN126288_c2_g1_i6	alpha-1,3-mannosyl-glyco 4-beta-N-acetylglucosaminyltransferase B
TRINITY_DN126202_c0_g3_i3	WD repeat and SOCS box-containing 2 isoform X1
TRINITY_DN126243_c0_g2_i9	uncharacterized serine threonine- kinase 494 isoform X2
TRINITY_DN124676_c0_g3_i3	maleylacetoacetate isomerase isoform X2
TRINITY_DN124661_c1_g1_i10	coiled-coil domain-containing mitochondrial isoform X1
TRINITY_DN124660_c0_g2_i1	---NA---
TRINITY_DN118731_c0_g1_i7	lifeguard 1
TRINITY_DN121634_c0_g1_i27	phosphorylase b kinase gamma catalytic liver testis isoform
TRINITY_DN121610_c0_g1_i3	glypican-5 isoform X5
TRINITY_DN123477_c4_g1_i13	F-box only 7 isoform X2
TRINITY_DN123459_c2_g2_i6	transient receptor potential cation channel subfamily V member 2
TRINITY_DN123415_c1_g2_i9	serine threonine- kinase MARK2 isoform X10
TRINITY_DN123449_c0_g1_i6	urokinase-type plasminogen activator
TRINITY_DN127710_c2_g1_i9	nucleosome assembly 1-like 4 isoform X1
TRINITY_DN128143_c1_g6_i29	histone-lysine N-methyltransferase 2B isoform X2
TRINITY_DN128167_c9_g4_i5	polypeptide N-acetylgalactosaminyltransferase 6 isoform X1
TRINITY_DN125018_c0_g3_i7	glucocorticoid modulatory element-binding 2 isoform X2
TRINITY_DN125077_c0_g1_i5	interleukin-1 receptor-associated kinase 1
TRINITY_DN119174_c0_g1_i3	ras-related Rab-23
TRINITY_DN120595_c0_g1_i17	max isoform X1
TRINITY_DN120549_c1_g2_i1	palmitoyltransferase ZDHHC9
TRINITY_DN118047_c0_g4_i1	neurobeachin 1 isoform X3
TRINITY_DN118037_c1_g2_i1	myomegalin isoform X18
TRINITY_DN123197_c1_g2_i1	max X isoform X3
TRINITY_DN123121_c0_g1_i4	zinc finger RFP isoform X2
TRINITY_DN123112_c3_g2_i1	BOLA class I histocompatibility alpha chain BL3-7-like
TRINITY_DN123191_c0_g1_i2	---NA---
TRINITY_DN121465_c0_g2_i2	transcription factor isoform X1
TRINITY_DN124404_c5_g1_i9	zinc finger and BTB domain-containing 41
TRINITY_DN124458_c1_g1_i7	syntaxin-10 isoform X1
TRINITY_DN129036_c4_g1_i8	tudor domain-containing 7 isoform X1
TRINITY_DN129043_c2_g1_i2	interferon-induced GTP-binding Mx2
TRINITY_DN129029_c3_g4_i4	2 -5 -oligoadenylate synthase 2 isoform X2
TRINITY_DN129095_c1_g3_i2	transcription factor Dp-2 isoform X4
TRINITY_DN129097_c7_g4_i2	BTG2 isoform X1
TRINITY_DN129010_c1_g2_i6	phosphatidate cytidylyltransferase 2
TRINITY_DN129022_c2_g4_i16	mediator of RNA polymerase II transcription subunit 12
TRINITY_DN129058_c2_g1_i2	zinc finger and BTB domain-containing 40
TRINITY_DN129239_c3_g1_i2	NRDE2 homolog
TRINITY_DN129224_c0_g3_i5	ribonuclease T2
TRINITY_DN129268_c1_g2_i8	serine threonine- phosphatase 6 regulatory subunit 1 isoform X2
TRINITY_DN129214_c5_g2_i6	spinster homolog 3
TRINITY_DN129279_c7_g1_i15	unc-13 homolog D isoform X2
TRINITY_DN129232_c1_g3_i18	PHD finger 20 1 isoform X1
TRINITY_DN129204_c3_g1_i7	tumor necrosis factor alpha-induced 8 2
TRINITY_DN126992_c4_g5_i5	normal mucosa of esophagus-specific gene 1
TRINITY_DN126934_c4_g1_i4	---NA---
TRINITY_DN126931_c1_g2_i9	vacuolar sorting-associated 33B isoform X1
TRINITY_DN126975_c0_g2_i8	nicalin isoform X1
TRINITY_DN126937_c1_g2_i6	SWI SNF complex subunit SMARCC2 isoform X3
TRINITY_DN126986_c3_g2_i2	---NA---
TRINITY_DN125428_c0_g2_i8	lysine-specific demethylase 5C isoform X3
TRINITY_DN122424_c0_g1_i1	tripartite motif-containing 3 isoform X1
TRINITY_DN123352_c0_g3_i3	PREDICTED: uncharacterized protein LOC102393963 isoform X1
TRINITY_DN123335_c5_g4_i5	---NA---
TRINITY_DN123327_c0_g2_i2	osteopetrosis-associated transmembrane 1
TRINITY_DN129119_c1_g7_i12	serine arginine repetitive matrix 2 isoform X3
TRINITY_DN129181_c2_g3_i14	tectonin beta-propeller repeat-containing 1 isoform X1
TRINITY_DN129171_c2_g2_i8	histone-lysine N- H3 lysine-36 and H4 lysine-20 specific isoform X3
TRINITY_DN129198_c4_g4_i6	gamma-secretase-activating
TRINITY_DN129191_c0_g1_i4	rootletin isoform X2
TRINITY_DN122394_c9_g6_i6	---NA---
TRINITY_DN126185_c3_g3_i4	programmed cell death 1 ligand 2 isoform X1
TRINITY_DN126191_c3_g2_i4	phosphoserine phosphatase
TRINITY_DN126159_c4_g2_i9	acid ceramidase isoform X1
TRINITY_DN124568_c9_g3_i6	placenta-specific gene 8
TRINITY_DN124588_c0_g2_i5	Fanconi anemia group I isoform X1
TRINITY_DN123872_c0_g3_i5	capicua homolog isoform X1
TRINITY_DN127904_c15_g2_i2	UPF0729 C18orf32 homolog
TRINITY_DN127993_c1_g6_i25	hexokinase-3 isoform X2
TRINITY_DN127917_c5_g2_i4	interleukin-32 isoform X1
TRINITY_DN127917_c5_g2_i6	interleukin-32 isoform X1
TRINITY_DN127957_c0_g1_i12	stAR-related lipid transfer 9
TRINITY_DN117911_c0_g1_i1	FAM47E isoform X8
TRINITY_DN120617_c1_g2_i3	N-lysine methyltransferase SETD8
TRINITY_DN118206_c1_g1_i1	F-box LRR-repeat 2 isoform X4
TRINITY_DN120710_c0_g1_i3	ras association domain-containing 1 isoform X2
TRINITY_DN122541_c4_g1_i1	sulfide:quinone mitochondrial
TRINITY_DN122562_c0_g1_i1	uncharacterized transposon-derived
TRINITY_DN129524_c1_g3_i7	echinoderm microtubule-associated -like 3 isoform X1
TRINITY_DN129534_c11_g2_i4	MHC class I antigen
TRINITY_DN129505_c9_g3_i7	---NA---
TRINITY_DN129532_c14_g10_i1	nucleoporin 2 isoform X3
TRINITY_DN126865_c17_g8_i8	syntaxin-12
TRINITY_DN126822_c0_g2_i8	RRP12 isoform X1
TRINITY_DN126810_c10_g1_i3	z-DNA-binding 1 isoform X1
TRINITY_DN119659_c0_g1_i1	mannose-6-phosphate isomerase
TRINITY_DN128958_c6_g3_i19	diphthine methyl ester synthase
TRINITY_DN128927_c1_g11_i7	granulocyte colony-stimulating factor receptor isoform X1
TRINITY_DN128903_c10_g1_i3	adhesion G -coupled receptor E3-like isoform X1
TRINITY_DN128985_c1_g6_i6	probable phospholipid-transporting ATPase IM isoform X1
TRINITY_DN128949_c2_g1_i5	autophagy-related 101
TRINITY_DN128928_c1_g2_i18	GRAM domain-containing 4 isoform X4
TRINITY_DN124346_c4_g2_i10	eukaryotic translation initiation factor 4 gamma 1 isoform X4
TRINITY_DN125140_c1_g2_i3	phylloquinone omega-hydroxylase CYP4F2
TRINITY_DN126003_c1_g1_i1	O-mannose kinase
TRINITY_DN126007_c5_g1_i14	1-phosphatidylinositol 4,5-bisphosphate phosphodiesterase beta-2
TRINITY_DN126062_c0_g1_i5	prickle 4
TRINITY_DN126070_c0_g2_i1	GRB2-related adapter 2
TRINITY_DN121125_c0_g3_i9	transcription factor-like 5 isoform X2
TRINITY_DN121196_c0_g1_i1	116 kDa U5 small nuclear ribonucleo component isoform X2
TRINITY_DN124935_c0_g1_i23	transcription factor HES-4
TRINITY_DN123936_c5_g4_i28	YTH domain-containing 1 isoform X2
TRINITY_DN123935_c8_g2_i7	---NA---
TRINITY_DN123956_c0_g1_i6	CMRF35-like molecule 8 isoform X2
TRINITY_DN127152_c10_g6_i2	THO complex subunit 2
TRINITY_DN127109_c0_g1_i13	tyrosine- phosphatase non-receptor type 7
TRINITY_DN126550_c5_g5_i2	transportin-1 isoform X1
TRINITY_DN126582_c7_g1_i11	unc-93 homolog B1
TRINITY_DN126525_c7_g2_i12	transmembrane channel 6 isoform X1
TRINITY_DN119766_c2_g1_i1	SH2 domain-containing 6 isoform X1
TRINITY_DN119761_c0_g2_i4	Krueppel-like factor 4 isoform X2
TRINITY_DN122908_c15_g1_i4	low affinity immunoglobulin epsilon Fc receptor isoform X1
TRINITY_DN109275_c0_g2_i1	bolA 1
TRINITY_DN121708_c13_g4_i1	PREDICTED: uncharacterized protein LOC105608292, partial
TRINITY_DN121710_c3_g1_i7	eukaryotic peptide chain release factor subunit 1
TRINITY_DN121752_c0_g1_i7	creatine kinase B-type
TRINITY_DN128292_c0_g1_i1	phosphatidylinositol transfer alpha isoform
TRINITY_DN128223_c4_g3_i8	GDNF-inducible zinc finger 1 isoform X1
TRINITY_DN128211_c4_g5_i5	SH2 domain-containing 3C isoform X1
TRINITY_DN109686_c0_g1_i1	DNA-binding SATB1
TRINITY_DN127688_c0_g1_i13	AP-2 complex subunit alpha-1 isoform X2
TRINITY_DN127604_c1_g4_i14	DNA polymerase eta isoform X2
TRINITY_DN127616_c3_g2_i3	SUMO-specific isopeptidase USPL1 isoform X2
TRINITY_DN127694_c0_g2_i6	dyslexia-associated KIAA0319 homolog
TRINITY_DN127615_c2_g4_i1	FGFR1 oncogene partner
TRINITY_DN127613_c1_g2_i2	metalloreductase STEAP3 isoform X1
TRINITY_DN117629_c0_g1_i1	uncharacterized protein LOC111176311
TRINITY_DN117605_c0_g1_i2	TM2 domain-containing 3 isoform X1
TRINITY_DN114850_c0_g1_i1	tyrosine- phosphatase non-receptor type substrate 1-like
TRINITY_DN125782_c1_g3_i13	phosphatidylinositol 4-phosphate 3-kinase C2 domain-containing subunit alpha
TRINITY_DN125770_c0_g2_i8	solute carrier family 25 member 38 isoform X2
TRINITY_DN125749_c0_g1_i7	histone-lysine N-methyltransferase 2D
TRINITY_DN125718_c4_g3_i9	golgin subfamily A member 7 isoform X1
TRINITY_DN122742_c0_g1_i1	zinc finger and BTB domain-containing 14
TRINITY_DN128388_c3_g10_i1	nuclear factor of activated T-cells 5 isoform X2
TRINITY_DN128334_c2_g2_i11	cytochrome oxidase assembly 1 isoform X4
TRINITY_DN128384_c2_g1_i15	deoxynucleoside triphosphate triphosphohydrolase SAMHD1 isoform X2
TRINITY_DN128384_c2_g12_i1	deoxynucleoside triphosphate triphosphohydrolase SAMHD1 isoform X3
TRINITY_DN128375_c1_g5_i4	plasma membrane calcium-transporting ATPase 1 isoform X1
TRINITY_DN123730_c0_g2_i23	anaphase-promoting complex subunit 7
TRINITY_DN123718_c3_g1_i9	yippee-like 2 isoform X1
TRINITY_DN123703_c3_g1_i2	arylsulfatase A isoform X1
TRINITY_DN124854_c1_g1_i5	transmembrane 106A
TRINITY_DN124854_c1_g1_i23	transmembrane 106A
TRINITY_DN124840_c0_g2_i17	peptide chain release factor 1- mitochondrial isoform X1
TRINITY_DN124835_c1_g3_i2	guanine nucleotide-binding G(I) G(S) G(O) subunit gamma-7
TRINITY_DN124835_c1_g3_i14	guanine nucleotide-binding G(I) G(S) G(O) subunit gamma-7
TRINITY_DN124836_c9_g3_i1	Retrovirus-related Pol poly LINE-1
TRINITY_DN109101_c0_g2_i2	nyctalopin
TRINITY_DN116813_c0_g1_i4	target of rapamycin complex subunit LST8
TRINITY_DN116870_c0_g1_i1	peptidyl-prolyl cis-trans isomerase CWC27 homolog isoform X4
TRINITY_DN125834_c0_g3_i5	gametogenetin-binding 2 isoform X1
TRINITY_DN125876_c3_g2_i6	intraflagellar transport 52 homolog
TRINITY_DN125887_c2_g2_i13	ubl carboxyl-terminal hydrolase 18
TRINITY_DN125892_c6_g1_i21	epidermal growth factor receptor substrate 15-like 1 isoform X2
TRINITY_DN125356_c0_g3_i16	probable ATP-dependent RNA helicase DHX58 isoform X1
TRINITY_DN125311_c0_g1_i2	N-acetyllactosaminide beta-1,3-N-acetylglucosaminyltransferase 3
TRINITY_DN125320_c3_g4_i8	peroxisomal N(1)-acetyl-spermine spermidine oxidase isoform X2
TRINITY_DN125359_c2_g2_i4	sentrin-specific protease 2 isoform X1
TRINITY_DN125314_c1_g1_i6	interleukin-1 receptor type 2 isoform X1
TRINITY_DN123033_c0_g1_i4	COP9 signalosome complex subunit 2 isoform X1
TRINITY_DN123074_c3_g1_i9	RNA polymerase II-associated factor 1 homolog
TRINITY_DN123027_c0_g1_i8	adenosine deaminase
TRINITY_DN123081_c1_g1_i6	C-type lectin domain family 6 member A isoform X1
TRINITY_DN123015_c0_g1_i1	chromodomain Y
TRINITY_DN118604_c0_g3_i3	sialoadhesin isoform X1
TRINITY_DN117577_c0_g1_i2	dysbindin domain-containing 2 isoform X1
TRINITY_DN123209_c2_g1_i1	serine arginine-rich splicing factor 7 isoform X1
TRINITY_DN123230_c11_g1_i1	---NA---
TRINITY_DN123261_c2_g1_i1	PX domain-containing kinase isoform X2
TRINITY_DN127042_c1_g2_i16	deoxyguanosine mitochondrial isoform X1
TRINITY_DN121367_c0_g2_i1	zinc finger 510
TRINITY_DN120830_c0_g1_i13	chymotrypsin-like elastase family member 1
TRINITY_DN121027_c0_g2_i4	perilipin-2 isoform X1
TRINITY_DN124061_c3_g1_i1	glyco endo-alpha-1,2-mannosidase isoform X1
TRINITY_DN124002_c0_g2_i8	acid trehalase 1
TRINITY_DN128572_c1_g9_i6	U2 small nuclear ribonucleo auxiliary factor 35 kDa subunit-related 2
TRINITY_DN128501_c2_g1_i1	---NA---
TRINITY_DN128590_c0_g2_i1	unnamed protein product
TRINITY_DN128564_c0_g1_i3	Z-DNA-binding 1 isoform X1
TRINITY_DN118841_c0_g2_i3	---NA---
TRINITY_DN118855_c0_g2_i2	hCG2038477, partial
TRINITY_DN120242_c0_g1_i5	fidgetin 1
TRINITY_DN121230_c0_g2_i1	---NA---
TRINITY_DN125665_c0_g1_i15	cerebral cavernous malformations 2 isoform X1
TRINITY_DN125696_c0_g2_i6	BUD31 homolog isoform X1
TRINITY_DN125641_c0_g4_i1	---NA---
TRINITY_DN125668_c6_g2_i6	C2 domain-containing 2-like isoform X1
TRINITY_DN128895_c0_g2_i9	autophagy-related 9A isoform X1
TRINITY_DN128830_c2_g1_i6	anoctamin-10 isoform X1
TRINITY_DN128897_c0_g10_i1	immunoglobulin heavy chain constant
TRINITY_DN128806_c0_g1_i2	von Willebrand factor A domain-containing 8
TRINITY_DN128646_c14_g3_i14	threonine--tRNA mitochondrial isoform X3
TRINITY_DN128680_c3_g1_i1	transcription factor Sp3
TRINITY_DN128686_c0_g1_i10	MAP7 domain-containing 3 isoform X1
TRINITY_DN128686_c0_g4_i1	AP-3 complex subunit mu-2 isoform X2
TRINITY_DN128630_c2_g2_i6	GRB2-associated-binding 3
TRINITY_DN128450_c1_g2_i1	transient receptor potential cation channel subfamily M member 7
TRINITY_DN128464_c1_g6_i1	solute carrier family 25 member 40 isoform X1
TRINITY_DN128492_c6_g4_i10	lysine-specific demethylase PHF2 isoform X1
TRINITY_DN128425_c4_g8_i6	nucleosome assembly 1-like 1 isoform X2
TRINITY_DN128410_c1_g3_i6	N-acetylgalactosamine-6-sulfatase isoform X2
TRINITY_DN119468_c0_g1_i5	arachidonate 5-lipoxygenase isoform X1
TRINITY_DN119468_c0_g1_i13	arachidonate 5-lipoxygenase
TRINITY_DN119426_c0_g1_i5	zinc finger -like 1 isoform X1
TRINITY_DN119450_c0_g3_i1	nuclear localization 4 homolog
TRINITY_DN123695_c1_g1_i8	transaldolase
TRINITY_DN123648_c3_g1_i1	prostaglandin E2 receptor EP4 subtype
TRINITY_DN123699_c0_g1_i3	cyclin-G2
TRINITY_DN129300_c1_g2_i3	guanylate-binding 1
TRINITY_DN129300_c1_g2_i8	guanylate-binding 1
TRINITY_DN129354_c4_g2_i8	dedicator of cytokinesis 2
TRINITY_DN129376_c15_g1_i10	acyl- thioesterase 1
TRINITY_DN129382_c3_g1_i6	NAD kinase isoform X2
TRINITY_DN129355_c9_g1_i3	dynamin-2 isoform X1
TRINITY_DN129397_c0_g2_i8	trem-like transcript 2 isoform X4
TRINITY_DN129383_c7_g3_i10	dedicator of cytokinesis 8 isoform X1
TRINITY_DN129331_c4_g1_i9	estradiol 17-beta-dehydrogenase 8 isoform X3
TRINITY_DN124759_c3_g1_i8	cell division cycle and apoptosis regulator 1 isoform X1
TRINITY_DN124777_c0_g1_i6	translation initiation factor eIF-2B subunit delta isoform X1
TRINITY_DN127842_c0_g3_i5	ubiquitin-associated 2-like isoform X3
TRINITY_DN127800_c0_g3_i10	structural maintenance of chromosomes 5 isoform X2
TRINITY_DN127801_c6_g5_i5	zinc finger PLAGL2
TRINITY_DN127824_c0_g1_i10	leucine-zipper-like transcriptional regulator 1 isoform X3
TRINITY_DN127824_c0_g1_i23	leucine-zipper-like transcriptional regulator 1 isoform X1
TRINITY_DN125540_c1_g3_i1	sodium calcium exchanger 2
TRINITY_DN125557_c2_g1_i3	F-box LRR-repeat 2 isoform X4
TRINITY_DN125508_c3_g6_i5	peroxisomal N(1)-acetyl-spermine spermidine oxidase isoform X1
TRINITY_DN125584_c1_g1_i28	histone lysine demethylase PHF8 isoform X3
TRINITY_DN125593_c9_g5_i11	arachidonate 15-lipoxygenase isoform X1
TRINITY_DN125564_c0_g4_i7	AP-4 complex subunit epsilon-1
TRINITY_DN111882_c0_g1_i3	leukotriene C4 synthase
TRINITY_DN129440_c9_g1_i1	apolipo L3
TRINITY_DN129432_c6_g4_i11	serine dehydratase-like
TRINITY_DN126686_c0_g1_i6	transmembrane 94 isoform X5
TRINITY_DN126681_c7_g5_i6	rab-3A-interacting isoform X3
TRINITY_DN126640_c0_g3_i6	TAF6-like RNA polymerase II p300 CBP-associated factor-associated factor 65 kDa subunit 6L
TRINITY_DN126626_c3_g5_i1	---NA---
TRINITY_DN126694_c4_g2_i1	F-box LRR-repeat 19 isoform X3
TRINITY_DN126634_c3_g4_i6	transmembrane 9 superfamily member 4 isoform X1
TRINITY_DN120468_c1_g1_i3	lysM and peptidoglycan-binding domain-containing 4
TRINITY_DN120462_c0_g1_i2	carbonic anhydrase-related
TRINITY_DN9150_c0_g1_i1	PREDICTED: uncharacterized protein LOC104992877 isoform X4
TRINITY_DN83010_c0_g1_i1	Retrovirus-related Pol poly LINE-1
TRINITY_DN215313_c0_g1_i1	---NA---
TRINITY_DN128747_c11_g1_i16	interferon-induced helicase C domain-containing 1
TRINITY_DN128754_c0_g1_i24	target of EGR1 1 isoform X1
TRINITY_DN128791_c6_g2_i7	death-associated kinase 1
TRINITY_DN128744_c2_g2_i6	DDB1- and CUL4-associated factor 4 isoform X2
TRINITY_DN128783_c4_g1_i1	---NA---
TRINITY_DN128781_c0_g1_i10	histone-lysine N-methyltransferase 2D
TRINITY_DN128781_c0_g1_i27	histone-lysine N-methyltransferase 2D
TRINITY_DN125215_c0_g2_i4	60 kDa heat shock mitochondrial
TRINITY_DN125242_c1_g1_i5	sodium potassium-transporting ATPase subunit alpha-1
TRINITY_DN125223_c3_g2_i8	SH2B adapter 3 isoform X1
TRINITY_DN125910_c1_g5_i7	interferon-induced GTP-binding Mx1-like isoform X1
TRINITY_DN125937_c2_g1_i12	splicing factor 1 isoform X9
TRINITY_DN125995_c2_g1_i6	large neutral amino acids transporter small subunit 4
TRINITY_DN128005_c1_g1_i1	phosphatidylinositol 4,5-bisphosphate 3-kinase catalytic subunit gamma isoform
TRINITY_DN128019_c2_g4_i3	abl interactor 1 isoform X15
TRINITY_DN128004_c2_g5_i6	AF-10 isoform X13
TRINITY_DN128012_c9_g5_i5	vacuolar sorting-associated 35
TRINITY_DN119965_c0_g1_i1	beta-hexosaminidase subunit beta-like
TRINITY_DN121571_c0_g1_i2	methyltransferase 2A
TRINITY_DN127218_c0_g2_i28	M-phase inducer phosphatase 2 isoform X3
TRINITY_DN127210_c7_g5_i1	---NA---
TRINITY_DN127284_c2_g6_i12	dnaJ homolog subfamily C member 14
TRINITY_DN127225_c2_g3_i2	Y Chain E2~ubiquitin-Hect
TRINITY_DN127253_c0_g1_i1	polyadenylate-binding 1
TRINITY_DN118928_c0_g1_i2	UPF0565 C2orf69 homolog
TRINITY_DN126409_c3_g2_i3	transforming
TRINITY_DN126427_c8_g1_i3	juxtaposed with another zinc finger 1
TRINITY_DN126443_c4_g2_i3	solute carrier organic anion transporter family member 4C1
TRINITY_DN126407_c3_g1_i1	adhesion G -coupled receptor E2-like
TRINITY_DN126417_c1_g1_i8	FAM193B isoform X1
TRINITY_DN120916_c5_g7_i6	alpha- kinase 1 isoform X1
TRINITY_DN119853_c0_g3_i1	proto-oncogene c-Rel
TRINITY_DN127539_c3_g2_i7	long-chain fatty acid transport 1
TRINITY_DN127587_c0_g1_i7	glycosylphosphatidylinositol anchor attachment 1
TRINITY_DN127503_c5_g7_i10	probable ATP-dependent RNA helicase DDX58
TRINITY_DN127537_c0_g2_i1	AN1-type zinc finger 5
TRINITY_DN127537_c0_g2_i9	AN1-type zinc finger 5
TRINITY_DN127581_c3_g1_i1	ras-related Rab-26
TRINITY_DN121818_c2_g2_i1	radical S-adenosyl methionine domain-containing 2
TRINITY_DN121818_c2_g4_i1	PREDICTED: putative protein FAM47D
TRINITY_DN108556_c3_g1_i1	DNA repair complementing XP-C cells isoform X1
TRINITY_DN126705_c4_g1_i4	kinase D-interacting substrate of 220 kDa isoform X8
TRINITY_DN126757_c1_g1_i1	isocitrate dehydrogenase [NADP] mitochondrial isoform X3
TRINITY_DN126758_c2_g1_i8	T-lymphoma invasion and metastasis-inducing 2 isoform X1
TRINITY_DN126715_c2_g2_i4	membrane-spanning 4-domains subfamily A member 14
TRINITY_DN126754_c0_g2_i1	serine threonine- kinase endoribonuclease IRE1
TRINITY_DN111455_c1_g1_i1	---NA---
TRINITY_DN111424_c0_g1_i1	interferon-induced very large GTPase 1-like
TRINITY_DN127356_c0_g2_i16	centrosome-associated CEP250 isoform X1
TRINITY_DN127347_c1_g1_i14	cyclin-D-binding Myb-like transcription factor 1 isoform X2
TRINITY_DN127343_c0_g1_i9	UDP- c:beta-1,3-N-acetylgalactosaminyltransferase 1
TRINITY_DN127472_c0_g1_i12	hepatocyte growth factor isoform X3
TRINITY_DN127420_c3_g3_i4	Zinc finger 367
TRINITY_DN127452_c3_g4_i2	XIAP-associated factor 1
TRINITY_DN123544_c0_g1_i14	spire homolog 2
TRINITY_DN123589_c0_g1_i3	DENN domain-containing 1A isoform X3
TRINITY_DN124296_c2_g1_i10	transmembrane 14A isoform X1
TRINITY_DN124238_c0_g2_i9	hippocampus abundant transcript 1
TRINITY_DN124204_c4_g3_i4	EF-hand calcium-binding domain-containing 1 isoform X5
TRINITY_DN124216_c10_g4_i1	tRNA (cytosine(38)-C(5))-methyltransferase isoform X3
TRINITY_DN126363_c5_g1_i9	synaptic functional regulator FMR1 isoform X9
TRINITY_DN126352_c9_g1_i1	pantothenate kinase 1 isoform X1
TRINITY_DN126314_c1_g8_i8	E3 ubiquitin- ligase LNX isoform X1
TRINITY_DN126311_c2_g1_i1	PCI domain-containing 2 isoform X3
TRINITY_DN126260_c0_g2_i3	multiple epidermal growth factor-like domains 9
TRINITY_DN126205_c0_g6_i20	inositol polyphosphate 5-phosphatase OCRL-1 isoform X1
TRINITY_DN124643_c4_g1_i2	intercellular adhesion molecule 2 isoform X1
TRINITY_DN124633_c10_g1_i5	acyl-coenzyme A thioesterase mitochondrial isoform X2
TRINITY_DN121977_c22_g1_i3	UMP-CMP kinase mitochondrial
TRINITY_DN121977_c22_g1_i7	UMP-CMP kinase mitochondrial
TRINITY_DN123419_c5_g2_i5	ankyrin repeat domain-containing 17 isoform X1
TRINITY_DN123459_c2_g5_i9	interferon-induced GTP-binding Mx2
TRINITY_DN123452_c6_g1_i12	alpha-mannosidase 2x isoform X1
TRINITY_DN128107_c3_g2_i54	B-cell lymphoma 6
TRINITY_DN128190_c3_g1_i5	procollagen galactosyltransferase 1
TRINITY_DN128121_c2_g4_i9	RNA-binding 5
TRINITY_DN128137_c3_g1_i3	sterile alpha motif domain-containing 9-like
TRINITY_DN128176_c5_g4_i3	lifeguard 4
TRINITY_DN128108_c1_g1_i8	cyclin-H isoform X1
TRINITY_DN128159_c2_g5_i7	coiled-coil domain-containing 93 isoform X5
TRINITY_DN128109_c9_g9_i3	glycerol kinase isoform X7
TRINITY_DN128135_c0_g1_i6	arginine serine-rich 1
TRINITY_DN128140_c3_g5_i5	FAS-associated factor 2 isoform X3
TRINITY_DN125054_c1_g1_i6	formin 1
TRINITY_DN125063_c12_g2_i1	induced myeloid leukemia cell differentiation Mcl-1
TRINITY_DN119176_c0_g1_i1	nuclear receptor-binding 2
TRINITY_DN121475_c3_g2_i1	T-complex 1 subunit beta
TRINITY_DN121457_c0_g3_i6	p13 MTCP-1
TRINITY_DN124480_c3_g1_i1	gamma-glutamylcyclotransferase isoform X1
TRINITY_DN124493_c1_g1_i1	telomere length regulation TEL2 homolog isoform X2
TRINITY_DN124457_c2_g1_i12	hydroxymethylglutaryl- mitochondrial isoform X2
TRINITY_DN129062_c3_g1_i2	---NA---
TRINITY_DN129043_c1_g1_i1	chloride transport 6 isoform X1
TRINITY_DN129043_c1_g2_i1	KIAA0556 homolog
TRINITY_DN129043_c2_g1_i4	interferon-induced GTP-binding Mx2
TRINITY_DN129029_c3_g4_i3	2 -5 -oligoadenylate synthase 2 isoform X1
TRINITY_DN129082_c5_g2_i1	---NA---
TRINITY_DN129033_c9_g1_i8	78 kDa glucose-regulated
TRINITY_DN129038_c5_g2_i2	eukaryotic translation initiation factor 4E-binding 2
TRINITY_DN129038_c6_g8_i3	RING finger 141
TRINITY_DN129040_c0_g1_i4	baculoviral IAP repeat-containing 6 isoform X1
TRINITY_DN129081_c2_g3_i24	phosphatidylcholine:ceramide cholinephosphotransferase 1
TRINITY_DN129217_c0_g3_i13	tumor necrosis factor alpha-induced 2
TRINITY_DN129207_c9_g3_i9	inhibitor of nuclear factor kappa-B kinase subunit epsilon isoform X2
TRINITY_DN129203_c4_g5_i14	---NA---
TRINITY_DN129293_c8_g4_i25	solute carrier family 28 member 3
TRINITY_DN129297_c13_g2_i2	interferon-stimulated 17 ubiquitin cross-reactive
TRINITY_DN129275_c1_g4_i4	neurobeachin 2 isoform X8
TRINITY_DN129290_c2_g4_i15	amyloid beta A4 precursor -binding family B member 3 isoform X4
TRINITY_DN129278_c5_g1_i3	immunoglobulin superfamily member 10 isoform X1
TRINITY_DN129278_c5_g1_i4	immunoglobulin superfamily member 10 isoform X1
TRINITY_DN129202_c4_g8_i7	mitogen-activated kinase kinase kinase 1
TRINITY_DN129288_c3_g2_i7	rap guanine nucleotide exchange factor 1
TRINITY_DN129255_c0_g2_i20	FXYD domain-containing ion transport regulator 5 isoform X1
TRINITY_DN126940_c0_g1_i4	pre-mRNA-splicing factor ATP-dependent RNA helicase DHX32
TRINITY_DN126959_c1_g1_i9	ubiquitin carboxyl-terminal hydrolase 34 isoform X2
TRINITY_DN126998_c1_g5_i10	intersectin-1 isoform X2
TRINITY_DN126916_c11_g1_i11	ras association domain-containing 2
TRINITY_DN126982_c1_g2_i3	neurabin-2
TRINITY_DN126974_c0_g2_i3	sorting nexin-13 isoform X1
TRINITY_DN125451_c0_g6_i9	FAM208B isoform X3
TRINITY_DN125400_c4_g1_i8	F-box only 33
TRINITY_DN125434_c8_g5_i1	EF-hand calcium-binding domain-containing 1 isoform X5
TRINITY_DN123333_c12_g5_i2	hypothetical protein M91_05513, partial
TRINITY_DN123395_c0_g1_i4	cohesin subunit SA-1 isoform X1
TRINITY_DN115291_c0_g2_i3	interferon-induced very large GTPase 1-like isoform X1
TRINITY_DN129160_c1_g3_i2	splicing factor 3B subunit 1 isoform X2
TRINITY_DN129186_c15_g3_i10	ubiquitin carboxyl-terminal hydrolase 15 isoform X2
TRINITY_DN129118_c2_g4_i1	---NA---
TRINITY_DN129118_c2_g6_i4	MHC class II
TRINITY_DN129140_c3_g5_i3	histone H2A deubiquitinase MYSM1 isoform X1
TRINITY_DN129128_c0_g1_i2	RAB6A-GEF complex partner 2 isoform X1
TRINITY_DN129171_c2_g2_i12	histone-lysine N- H3 lysine-36 and H4 lysine-20 specific isoform X3
TRINITY_DN129126_c0_g5_i13	nibrin isoform X1
TRINITY_DN129100_c1_g4_i10	dmX 1 isoform X3
TRINITY_DN122310_c1_g4_i3	dolichol-phosphate mannosyltransferase subunit 1 isoform X1
TRINITY_DN124527_c6_g4_i2	GRB10-interacting GYF 2 isoform X8
TRINITY_DN124509_c1_g2_i6	allergin-1
TRINITY_DN124537_c9_g1_i8	interferon regulatory factor 4-like
TRINITY_DN124501_c1_g1_i6	redox-regulatory FAM213A isoform X1
TRINITY_DN124530_c3_g2_i3	zinc finger OZF isoform X1
TRINITY_DN123805_c1_g1_i5	motile sperm domain-containing 2 isoform X1
TRINITY_DN123881_c0_g6_i1	endonuclease reverse transcriptase
TRINITY_DN123898_c0_g2_i4	etoposide induced mRNA
TRINITY_DN123839_c2_g7_i4	zinc finger Aiolos isoform X1
TRINITY_DN127975_c6_g5_i3	death ligand signal enhancer isoform X1
TRINITY_DN127994_c0_g1_i1	ADP-ribosylation factor 4C
TRINITY_DN127977_c3_g4_i5	NADH dehydrogenase [ubiquinone] flavo mitochondrial isoform X1
TRINITY_DN127959_c5_g1_i4	cell cycle checkpoint RAD1 isoform X2
TRINITY_DN122041_c0_g1_i1	rho guanine nucleotide exchange factor 40 isoform X1
TRINITY_DN117911_c0_g1_i2	tumor necrosis factor receptor superfamily member 10A isoform X2
TRINITY_DN118280_c0_g1_i3	DNA ligase 4
TRINITY_DN122550_c0_g2_i5	disrupted in schizophrenia 1
TRINITY_DN129524_c1_g1_i1	neurogenic locus notch homolog 2 isoform X1
TRINITY_DN129519_c2_g8_i2	endogenous retrovirus group K member 11 Pol -like
TRINITY_DN129539_c9_g4_i3	multidrug resistance-associated 4-like isoform X1
TRINITY_DN126828_c0_g1_i3	---NA---
TRINITY_DN126874_c11_g1_i2	spastin isoform X1
TRINITY_DN126876_c1_g1_i9	forkhead box K1
TRINITY_DN126846_c3_g3_i4	grpE homolog mitochondrial
TRINITY_DN126823_c2_g6_i19	REST corepressor 3 isoform X1
TRINITY_DN126882_c1_g2_i2	ectonucleoside triphosphate diphosphohydrolase 7 isoform X1
TRINITY_DN128946_c0_g1_i10	peroxisomal acyl-coenzyme A oxidase 1 isoform X1
TRINITY_DN128913_c12_g3_i1	interferon-induced GTP-binding Mx1 isoform X2
TRINITY_DN128948_c1_g1_i6	TATA element modulatory factor
TRINITY_DN128910_c1_g1_i4	tumor necrosis factor ligand superfamily member 13 isoform X1
TRINITY_DN128938_c2_g1_i9	PR domain zinc finger 2 isoform X3
TRINITY_DN128943_c0_g1_i11	inositol 1,4,5-trisphosphate receptor type 1 isoform X4
TRINITY_DN128959_c2_g3_i17	telomerase component 1 isoform X1
TRINITY_DN128930_c2_g4_i13	RB1-inducible coiled-coil 1
TRINITY_DN124319_c0_g1_i1	dipeptidyl peptidase 2
TRINITY_DN124301_c0_g2_i2	cytosolic phospholipase A2
TRINITY_DN125180_c8_g1_i1	KRAB domain containing isoform 1
TRINITY_DN125131_c3_g9_i1	---NA---
TRINITY_DN125128_c5_g1_i1	calsenilin isoform X3
TRINITY_DN126085_c9_g3_i4	ceroid-lipofuscinosis neuronal 5
TRINITY_DN126009_c11_g2_i1	band 3 isoform X2
TRINITY_DN126059_c13_g3_i2	dolichyldiphosphatase 1 isoform X1
TRINITY_DN121160_c0_g1_i4	heterogeneous nuclear ribonucleo U 2
TRINITY_DN124913_c5_g1_i3	serine threonine- kinase 19
TRINITY_DN124991_c1_g2_i7	SWI SNF-related matrix-associated actin-dependent regulator of chromatin subfamily D member 1 isoform X1
TRINITY_DN124935_c0_g1_i24	transcription factor HES-4 isoform X1
TRINITY_DN124935_c0_g1_i27	transcription factor HES-4 isoform X1
TRINITY_DN123942_c0_g1_i2	leucine-rich repeat-containing 70 isoform X1
TRINITY_DN124197_c8_g1_i3	beta-1,4-galactosyltransferase 1
TRINITY_DN127175_c2_g3_i6	carnitine O-acetyltransferase isoform X1
TRINITY_DN127115_c4_g1_i1	GTPase IMAP family member 8 isoform X1
TRINITY_DN127121_c2_g1_i13	bombesin receptor-activated C6orf89 homolog isoform X1
TRINITY_DN127159_c1_g1_i8	neutral alpha-glucosidase AB isoform X1
TRINITY_DN127142_c1_g1_i3	COMM domain-containing 9
TRINITY_DN126562_c9_g1_i4	endonuclease reverse transcriptase
TRINITY_DN126568_c0_g1_i5	hsp90 co-chaperone Cdc37-like 1
TRINITY_DN126549_c3_g3_i2	src kinase-associated phospho 2
TRINITY_DN126558_c9_g4_i1	neutral alpha-glucosidase C isoform X1
TRINITY_DN126564_c0_g1_i6	SLAM family member 6 isoform X2
TRINITY_DN126525_c7_g2_i8	transmembrane channel 6 isoform X1
TRINITY_DN119741_c1_g1_i1	heat shock 105 kDa isoform X1
TRINITY_DN122994_c0_g1_i2	polypyrimidine tract-binding 1 isoform X1
TRINITY_DN121709_c0_g1_i6	FAM114A2
TRINITY_DN121790_c4_g3_i5	signal recognition particle 54 kDa
TRINITY_DN121790_c4_g3_i7	signal recognition particle 54 kDa
TRINITY_DN128214_c2_g2_i9	RING finger and SPRY domain-containing 1
TRINITY_DN128286_c12_g1_i1	---NA---
TRINITY_DN128208_c0_g1_i1	transmembrane C1orf162 homolog isoform X1
TRINITY_DN128242_c1_g2_i11	PQ-loop repeat-containing 1 isoform X2
TRINITY_DN128293_c1_g2_i4	histone deacetylase isoform CRA_b
TRINITY_DN127673_c1_g2_i12	serine threonine- phosphatase 6 regulatory subunit 2 isoform X5
TRINITY_DN127604_c1_g4_i16	DNA polymerase eta isoform X1
TRINITY_DN127637_c1_g1_i2	tripartite motif-containing 5-like
TRINITY_DN127637_c1_g1_i7	tripartite motif-containing 5-like
TRINITY_DN127637_c1_g1_i11	tripartite motif-containing 5
TRINITY_DN127656_c0_g1_i13	poly [ADP-ribose] polymerase 10
TRINITY_DN125794_c2_g1_i4	low affinity immunoglobulin gamma Fc region receptor II-b isoform X6
TRINITY_DN125756_c0_g4_i3	FAM91A1 isoform X1
TRINITY_DN125749_c0_g1_i1	histone-lysine N-methyltransferase 2D
TRINITY_DN125796_c0_g2_i3	FAM188A isoform X1
TRINITY_DN122798_c0_g3_i5	mannan-binding lectin serine protease 2 isoform X1
TRINITY_DN122798_c0_g3_i7	mannan-binding lectin serine protease 2 isoform X1
TRINITY_DN122765_c0_g4_i2	FAM45A isoform X1
TRINITY_DN122765_c0_g4_i9	FAM45A isoform X2
TRINITY_DN128395_c0_g1_i17	pleckstrin homology domain-containing family J member 1
TRINITY_DN128302_c0_g11_i10	TBC1 domain family member 23 isoform X1
TRINITY_DN128310_c0_g3_i1	Golgi integral membrane 4 isoform X3
TRINITY_DN128397_c4_g5_i10	phosphatase Slingshot homolog 1
TRINITY_DN128396_c1_g1_i12	SUN domain-containing ossification factor isoform X3
TRINITY_DN128320_c0_g1_i5	anoctamin-6 isoform X1
TRINITY_DN128344_c0_g4_i9	baculoviral IAP repeat-containing 3
TRINITY_DN128305_c0_g2_i3	SAP30-binding isoform X1
TRINITY_DN128343_c2_g3_i3	ankyrin repeat and BTB POZ domain-containing 2
TRINITY_DN123718_c3_g1_i1	yippee-like 2 isoform X1
TRINITY_DN123729_c2_g2_i3	sialomucin core 24
TRINITY_DN124873_c1_g2_i3	very-long-chain (3R)-3-hydroxyacyl- dehydratase 4 isoform X3
TRINITY_DN124852_c27_g1_i1	---NA---
TRINITY_DN124854_c1_g1_i9	transmembrane 106A
TRINITY_DN124836_c9_g3_i1	Retrovirus-related Pol poly LINE-1
TRINITY_DN124865_c0_g1_i5	lyl-1 isoform X1
TRINITY_DN124884_c0_g1_i1	high mobility group 20A
TRINITY_DN124883_c1_g3_i1	rab GTPase-binding effector 2 isoform X2
TRINITY_DN124883_c1_g3_i6	rab GTPase-binding effector 2 isoform X2
TRINITY_DN124819_c0_g1_i14	cyclin-L2 isoform X2
TRINITY_DN124885_c1_g1_i12	cellular nucleic acid-binding isoform X2
TRINITY_DN125844_c6_g3_i2	kinesin KIF17
TRINITY_DN125883_c3_g2_i19	heterogeneous nuclear ribonucleo M isoform X5
TRINITY_DN125887_c2_g1_i1	spindlin-1 isoform X3
TRINITY_DN125887_c2_g2_i16	ubl carboxyl-terminal hydrolase 18
TRINITY_DN125809_c8_g1_i2	zinc finger 606 isoform X1
TRINITY_DN125899_c1_g1_i3	cyclin-T2 isoform X1
TRINITY_DN125867_c1_g2_i7	AP-3 complex subunit delta-1
TRINITY_DN125300_c2_g2_i14	phosphatidylinositol 4-phosphate 5-kinase type-1 gamma isoform X4
TRINITY_DN123078_c2_g1_i3	cationic amino acid transporter 3-like isoform X1
TRINITY_DN117577_c0_g1_i1	dysbindin domain-containing 2 isoform X1
TRINITY_DN117526_c0_g3_i1	ras-related Rap-2c
TRINITY_DN123209_c2_g1_i8	serine arginine-rich splicing factor 7 isoform X1
TRINITY_DN123233_c0_g1_i3	nuclear autoantigen Sp-100-like isoform X4
TRINITY_DN127088_c0_g2_i9	ATP-dependent RNA helicase DDX1
TRINITY_DN127057_c1_g1_i1	---NA---
TRINITY_DN127079_c7_g4_i5	zinc finger 614 isoform X1
TRINITY_DN120868_c0_g3_i2	beta-defensin 1
TRINITY_DN124075_c8_g1_i1	ligand-dependent nuclear receptor-interacting factor 1 isoform X6
TRINITY_DN128572_c1_g9_i12	U2 small nuclear ribonucleo auxiliary factor 35 kDa subunit-related 2
TRINITY_DN128583_c2_g5_i5	leucine-rich repeat flightless-interacting 1 isoform X2
TRINITY_DN128540_c3_g8_i16	transmembrane anterior posterior transformation 1 homolog
TRINITY_DN128597_c1_g1_i1	splicing regulatory glutamine lysine-rich 1 isoform X4
TRINITY_DN128550_c1_g1_i5	lysine-specific demethylase 4A isoform X3
TRINITY_DN128544_c9_g17_i6	rho GTPase-activating 17 isoform X4
TRINITY_DN118800_c0_g5_i1	oxidative stress-induced growth inhibitor 1
TRINITY_DN120251_c0_g3_i2	homeobox TGIF1 isoform X1
TRINITY_DN120255_c0_g1_i3	sialoadhesin isoform X2
TRINITY_DN125690_c10_g5_i2	---NA---
TRINITY_DN125672_c0_g4_i5	NF-kappa-B inhibitor zeta
TRINITY_DN125618_c11_g4_i15	zinc finger 330 isoform X1
TRINITY_DN125607_c4_g2_i4	homocysteine-responsive endoplasmic reticulum-resident ubiquitin-like domain member 1
TRINITY_DN128865_c0_g1_i8	2 -5 -oligoadenylate synthase 3-like
TRINITY_DN128886_c0_g3_i1	cysteine-rich 2-binding isoform X1
TRINITY_DN128843_c1_g2_i4	pre-B-cell leukemia transcription factor-interacting 1
TRINITY_DN128839_c23_g1_i1	peroxisomal N(1)-acetyl-spermine spermidine oxidase isoform X5
TRINITY_DN128832_c1_g1_i7	absent in melanoma 1 isoform X2
TRINITY_DN128842_c0_g6_i9	E3 ubiquitin- ligase UBR5 isoform X2
TRINITY_DN128842_c0_g6_i19	E3 ubiquitin- ligase UBR5
TRINITY_DN128861_c2_g9_i5	splicing regulator RBM11
TRINITY_DN128633_c1_g6_i10	PRRC2C isoform X11
TRINITY_DN128669_c0_g4_i6	nuclear pore complex Nup153
TRINITY_DN128663_c6_g1_i4	TATA box-binding -associated factor RNA polymerase I subunit D
TRINITY_DN128610_c0_g2_i12	trafficking particle complex subunit 11 isoform X1
TRINITY_DN128661_c2_g6_i8	F-box only 38 isoform X1
TRINITY_DN128668_c21_g2_i4	radical S-adenosyl methionine domain-containing 2
TRINITY_DN128419_c4_g5_i2	major facilitator superfamily domain-containing 1 isoform X2
TRINITY_DN128435_c1_g3_i1	pericentriolar material 1 isoform X5
TRINITY_DN128490_c7_g1_i9	UPF0469 KIAA0907 homolog isoform X1
TRINITY_DN128400_c8_g1_i2	lysozyme
TRINITY_DN128472_c0_g5_i5	E3 ubiquitin- ligase BRE1A isoform X1
TRINITY_DN119536_c2_g2_i1	zyg-11 homolog B
TRINITY_DN119547_c0_g3_i7	RNA-binding 25 isoform X3
TRINITY_DN123666_c3_g2_i2	NEDD4-binding 2-like 2 isoform X1
TRINITY_DN123662_c6_g3_i4	interferon-induced 44-like
TRINITY_DN123699_c0_g1_i1	cyclin-G2
TRINITY_DN129369_c2_g1_i1	---NA---
TRINITY_DN129332_c2_g1_i3	branched-chain-amino-acid mitochondrial isoform X3
TRINITY_DN129314_c5_g3_i5	pre-mRNA cleavage complex 2 Pcf11 isoform X2
TRINITY_DN129390_c8_g1_i3	pro-cathepsin H
TRINITY_DN129379_c17_g1_i5	lysosomal-trafficking regulator isoform X1
TRINITY_DN129395_c6_g1_i7	tumor necrosis factor receptor superfamily member 19L
TRINITY_DN129331_c4_g1_i3	estradiol 17-beta-dehydrogenase 8 isoform X1
TRINITY_DN102914_c0_g1_i3	beta-enolase isoform X1
TRINITY_DN124732_c1_g4_i4	V-type proton ATPase 116 kDa subunit a isoform 3 isoform X2
TRINITY_DN124732_c1_g4_i7	V-type proton ATPase 116 kDa subunit a isoform 3 isoform X2
TRINITY_DN124711_c0_g2_i1	apolipo B mRNA editing enzyme catalytic polypeptide-like 3*Z1*
TRINITY_DN124717_c2_g1_i4	E3 ISG15-- ligase HERC5 isoform X2
TRINITY_DN127825_c0_g2_i7	tumor suppressor p53-binding 1 isoform X3
TRINITY_DN127881_c1_g3_i1	---NA---
TRINITY_DN127885_c0_g1_i3	peroxisome biogenesis factor 1 isoform X1
TRINITY_DN127897_c3_g3_i11	tankyrase-2 isoform X1
TRINITY_DN125540_c1_g1_i1	cysteine and histidine-rich 1
TRINITY_DN125594_c3_g1_i4	Alstrom syndrome 1 isoform X2
TRINITY_DN125551_c1_g1_i1	nucleotide-binding oligomerization domain-containing 2 isoform X2
TRINITY_DN129424_c3_g12_i7	guanylate-binding 4 isoform X1
TRINITY_DN129424_c3_g12_i8	guanylate-binding 4 isoform X1
TRINITY_DN129424_c3_g12_i10	guanylate-binding 4 isoform X1
TRINITY_DN129430_c2_g5_i2	WD repeat- and FYVE domain-containing 4 isoform X2
TRINITY_DN129437_c15_g3_i1	ethylmalonyl- decarboxylase isoform X1
TRINITY_DN129479_c4_g2_i2	cationic amino acid transporter 3-like isoform X3
TRINITY_DN129415_c3_g3_i10	plectin isoform X4
TRINITY_DN129428_c5_g2_i5	tyrosine- phosphatase non-receptor type 4 isoform X1
TRINITY_DN126661_c8_g2_i6	ataxin-3 isoform X1
TRINITY_DN126662_c0_g4_i1	RIKEN cDNA isoform
TRINITY_DN126618_c1_g1_i1	coiled-coil domain-containing 50 isoform X3
TRINITY_DN126678_c3_g3_i6	transcription initiation factor IIB
TRINITY_DN120446_c0_g2_i1	potassium channel subfamily K member 16
TRINITY_DN120407_c1_g2_i1	pro-cathepsin H
TRINITY_DN120453_c0_g1_i2	membralin isoform X3
TRINITY_DN87422_c0_g1_i1	zinc finger 40
TRINITY_DN87588_c0_g1_i1	---NA---
TRINITY_DN41731_c0_g2_i1	deoxyribonuclease gamma
TRINITY_DN83022_c0_g1_i1	interferon-inducible GTPase 1-like
TRINITY_DN106574_c1_g1_i1	---NA---
TRINITY_DN114933_c0_g1_i1	amiloride-sensitive sodium channel subunit beta isoform X2
TRINITY_DN115363_c0_g1_i1	---NA---
TRINITY_DN114251_c0_g1_i1	inhibitor of growth 1
TRINITY_DN114276_c1_g1_i5	T-cell antigen CD7
TRINITY_DN114276_c1_g1_i7	T-cell antigen CD7
TRINITY_DN128763_c0_g2_i1	midasin
TRINITY_DN128743_c0_g1_i5	sphingosine-1-phosphate lyase 1 isoform X1
TRINITY_DN128710_c4_g1_i3	killer cell immunoglobulin-like receptor 2DL5A
TRINITY_DN128721_c0_g1_i7	endogenous retrovirus group K member 11 Pol -like
TRINITY_DN128754_c0_g1_i7	target of EGR1 1 isoform X1
TRINITY_DN104641_c0_g1_i1	---NA---
TRINITY_DN122863_c14_g2_i9	small glutamine-rich tetratricopeptide repeat-containing alpha isoform X1
TRINITY_DN117076_c1_g1_i1	hypothetical protein M91_13191, partial
TRINITY_DN125242_c2_g5_i9	E3 ubiquitin- ligase RLIM
TRINITY_DN125209_c3_g2_i9	exportin-4 isoform X2
TRINITY_DN125208_c2_g2_i6	ornithine decarboxylase
TRINITY_DN125281_c5_g1_i3	piwi 3
TRINITY_DN125216_c1_g2_i2	---NA---
TRINITY_DN125993_c22_g2_i1	---NA---
TRINITY_DN125905_c6_g1_i11	rho GTPase-activating 30 isoform X2
TRINITY_DN125944_c7_g4_i4	guanine nucleotide-binding G(I) G(S) G(O) subunit gamma-2 isoform X1
TRINITY_DN118488_c0_g1_i11	NAD-dependent deacetylase sirtuin-7
TRINITY_DN128087_c0_g2_i2	two pore calcium channel 2
TRINITY_DN128069_c0_g2_i7	inactive ubiquitin thioesterase FAM105A
TRINITY_DN119912_c2_g1_i1	grainyhead 2 homolog isoform X2
TRINITY_DN119934_c2_g1_i8	kallikrein-1 isoform X1
TRINITY_DN113563_c0_g1_i1	---NA---
TRINITY_DN127275_c0_g2_i3	ubiquitin thioesterase otulin
TRINITY_DN127288_c2_g1_i5	active breakpoint cluster region-related isoform X5
TRINITY_DN109572_c0_g1_i1	histidine triad nucleotide-binding mitochondrial isoform X1
TRINITY_DN126461_c2_g1_i1	tigger transposable element-derived 1
TRINITY_DN126440_c0_g3_i1	carbohydrate-responsive element-binding isoform X3
TRINITY_DN126448_c9_g3_i2	---NA---
TRINITY_DN126454_c1_g3_i14	CENPB DNA-binding domain-containing 1
TRINITY_DN126417_c1_g1_i1	FAM193B isoform X3
TRINITY_DN120939_c0_g1_i1	PR domain zinc finger
TRINITY_DN107116_c0_g1_i1	anoctamin-9-like isoform X1
TRINITY_DN119890_c0_g5_i1	chloride transport 6 isoform X1
TRINITY_DN112654_c0_g1_i1	---NA---
TRINITY_DN127525_c9_g1_i1	PREDICTED: uncharacterized protein LOC108636662, partial
TRINITY_DN127577_c5_g2_i2	lactosylceramide 1,3-N-acetyl-beta-D-glucosaminyltransferase
TRINITY_DN110402_c0_g1_i1	transmembrane and TPR repeat-containing 4 isoform X1
TRINITY_DN121806_c1_g4_i1	unnamed protein product
TRINITY_DN108511_c0_g1_i1	pyridine nucleotide-disulfide oxidoreductase domain-containing 2 isoform X6
TRINITY_DN126714_c0_g1_i1	ATP-binding cassette sub-family F member 3
TRINITY_DN126722_c5_g1_i11	DENN domain-containing 1C isoform X1
TRINITY_DN126796_c1_g1_i4	---NA---
TRINITY_DN127390_c1_g2_i1	leukocyte immunoglobulin-like receptor subfamily B member 3 isoform X1
TRINITY_DN127390_c1_g3_i5	40S ribosomal S9 isoform X2
TRINITY_DN127384_c0_g1_i2	FAM149B1 isoform X1
TRINITY_DN127346_c7_g2_i1	cyclin-J
TRINITY_DN116451_c0_g1_i1	---NA---
TRINITY_DN127487_c10_g1_i3	sideroflexin-5 isoform X1
TRINITY_DN127409_c8_g7_i12	helicase MOV-10 isoform X2
TRINITY_DN127409_c8_g7_i16	helicase MOV-10 isoform X1
TRINITY_DN127457_c0_g1_i11	unconventional myosin-Ig
TRINITY_DN127463_c5_g1_i8	multidrug resistance-associated 1
TRINITY_DN127452_c3_g4_i1	XIAP-associated factor 1
TRINITY_DN127400_c0_g2_i2	trafficking kinesin-binding 2
TRINITY_DN118181_c0_g1_i1	---NA---
TRINITY_DN124276_c8_g1_i1	isocitrate dehydrogenase [NADP] mitochondrial isoform X3
TRINITY_DN124265_c1_g1_i1	---NA---
TRINITY_DN124281_c7_g1_i1	---NA---
TRINITY_DN124202_c4_g1_i1	FAM173B isoform X2
TRINITY_DN124225_c2_g1_i1	centrosomal of 128 kDa isoform X3
TRINITY_DN126390_c0_g1_i2	tyrosine- phosphatase non-receptor type 1 isoform X2
TRINITY_DN126338_c4_g3_i1	cytoplasmic FMR1-interacting 2 isoform X3
TRINITY_DN126381_c2_g1_i1	type I inositol 1,4,5-trisphosphate 5-phosphatase isoform X2
TRINITY_DN126238_c9_g2_i8	short transient receptor potential channel 4-associated isoform X1
TRINITY_DN126211_c0_g2_i11	neurogenic locus notch homolog 1
TRINITY_DN126223_c0_g4_i2	---NA---
TRINITY_DN126276_c0_g6_i7	zinc finger 598
TRINITY_DN126228_c2_g3_i8	kelch 24 isoform X2
TRINITY_DN126243_c0_g2_i20	uncharacterized serine threonine- kinase 494 isoform X1
TRINITY_DN124654_c0_g3_i4	urokinase plasminogen activator surface receptor isoform X2
TRINITY_DN124648_c1_g1_i3	hypothetical protein M91_20933
TRINITY_DN115499_c1_g1_i1	---NA---
TRINITY_DN121936_c0_g1_i6	centrosomal of 135 kDa
TRINITY_DN115724_c0_g1_i1	---NA---
TRINITY_DN121603_c0_g1_i1	peroxisomal N(1)-acetyl-spermine spermidine oxidase isoform X1
TRINITY_DN121645_c0_g1_i1	CCNT1 protein
TRINITY_DN123476_c0_g1_i10	glycerol-3-phosphate dehydrogenase [NAD(+)] cytoplasmic
TRINITY_DN104223_c1_g1_i1	hypothetical protein M91_16901, partial
TRINITY_DN127710_c3_g3_i9	BMP-2-inducible kinase
TRINITY_DN128107_c3_g2_i19	B-cell lymphoma 6
TRINITY_DN128156_c0_g2_i5	kinase C theta type
TRINITY_DN128127_c8_g4_i6	sister chromatid cohesion PDS5 homolog A isoform X1
TRINITY_DN128115_c0_g2_i11	solute carrier family 12 member 6 isoform X1
TRINITY_DN128176_c10_g2_i2	hypothetical protein M91_16240, partial
TRINITY_DN128139_c7_g2_i28	PERQ amino acid-rich with GYF domain-containing 1 isoform X1
TRINITY_DN128114_c5_g3_i2	group 10 secretory phospholipase A2 isoform X3
TRINITY_DN128111_c1_g5_i2	histone acetyltransferase p300
TRINITY_DN125006_c5_g2_i4	KRR1 small subunit processome component homolog
TRINITY_DN119123_c0_g1_i1	receptor-type tyrosine- phosphatase eta isoform X2
TRINITY_DN119101_c0_g1_i1	B-cell antigen receptor complex-associated beta chain isoform X1
TRINITY_DN103147_c0_g1_i1	---NA---
TRINITY_DN120557_c2_g1_i1	PREDICTED: uncharacterized protein LOC108636660, partial
TRINITY_DN120584_c1_g1_i1	---NA---
TRINITY_DN120596_c0_g1_i6	cathepsin W
TRINITY_DN122140_c0_g1_i2	E3 ubiquitin- ligase RNF213
TRINITY_DN122164_c5_g3_i6	LON peptidase N-terminal domain and RING finger 3
TRINITY_DN116184_c0_g1_i1	muscleblind 1 isoform X4
TRINITY_DN121457_c0_g3_i10	p13 MTCP-1
TRINITY_DN124425_c12_g3_i4	EF-hand calcium-binding domain-containing 1 isoform X5
TRINITY_DN124472_c0_g1_i5	alpha-actinin-1 isoform X2
TRINITY_DN129071_c0_g2_i5	vacuolar sorting-associated 13D isoform X5
TRINITY_DN129028_c3_g2_i5	acyloxyacyl hydrolase isoform X2
TRINITY_DN129028_c3_g2_i11	acyloxyacyl hydrolase
TRINITY_DN129087_c2_g2_i1	transforming growth factor-beta-induced ig-h3
TRINITY_DN129040_c0_g1_i11	baculoviral IAP repeat-containing 6 isoform X1
TRINITY_DN129287_c3_g5_i14	WD repeat and FYVE domain-containing 3 isoform X1
TRINITY_DN129279_c6_g2_i9	DNA damage-inducible transcript 3
TRINITY_DN129255_c0_g2_i5	FXYD domain-containing ion transport regulator 5 isoform X1
TRINITY_DN126950_c1_g4_i7	CASP8 and FADD-like apoptosis regulator isoform X1
TRINITY_DN126949_c6_g2_i5	DNA-directed RNA polymerase II subunit RPB3 isoform X2
TRINITY_DN126993_c2_g6_i1	WASH complex subunit FAM21C-like isoform X5
TRINITY_DN125479_c3_g2_i4	actin-related 2 3 complex subunit 2
TRINITY_DN125460_c1_g1_i10	ras-specific guanine nucleotide-releasing factor 2 isoform X2
TRINITY_DN125400_c4_g1_i4	F-box only 33
TRINITY_DN125418_c3_g1_i3	ras-related Ral-B
TRINITY_DN125446_c0_g1_i1	synaptonemal complex 2 isoform X1
TRINITY_DN125431_c2_g1_i12	GMP reductase 1 isoform X2
TRINITY_DN125431_c2_g1_i15	GMP reductase 1 isoform X3
TRINITY_DN122476_c0_g1_i1	---NA---
TRINITY_DN122493_c1_g4_i1	zinc finger BED domain-containing 5
TRINITY_DN122450_c0_g1_i6	zinc finger 511
TRINITY_DN129190_c2_g1_i6	NLRC3 isoform X1
TRINITY_DN129134_c2_g8_i1	tigger transposable element-derived 1-like
TRINITY_DN129199_c1_g2_i1	phosphatidylinositol 4-kinase alpha
TRINITY_DN129170_c4_g1_i5	G -coupled receptor kinase 6 isoform X2
TRINITY_DN129163_c2_g5_i10	mitogen-activated kinase kinase kinase kinase 4
TRINITY_DN113344_c2_g1_i1	unnamed protein product, partial
TRINITY_DN122394_c9_g6_i6	---NA---
TRINITY_DN126182_c0_g1_i11	arfaptin-1 isoform X1
TRINITY_DN126132_c1_g3_i5	ras GTPase-activating 3 isoform X2
TRINITY_DN126132_c1_g3_i12	ras GTPase-activating 3 isoform X4
TRINITY_DN126123_c0_g1_i3	---NA---
TRINITY_DN126180_c1_g2_i19	casein kinase I isoform gamma-3 isoform X8
TRINITY_DN124568_c9_g3_i1	placenta-specific gene 8
TRINITY_DN123809_c0_g5_i1	cyclin-dependent kinase 6
TRINITY_DN123821_c7_g1_i1	---NA---
TRINITY_DN123838_c3_g2_i1	calcineurin subunit B type 1
TRINITY_DN123879_c0_g1_i6	single-stranded DNA-binding 4 isoform X2
TRINITY_DN127996_c3_g4_i3	SAFB-like transcription modulator
TRINITY_DN127917_c5_g2_i4	interleukin-32 isoform X1
TRINITY_DN127946_c3_g1_i12	serine threonine- kinase Sgk1 isoform X2
TRINITY_DN114003_c0_g1_i1	tumor necrosis factor receptor superfamily member 10A-like isoform X3
TRINITY_DN122096_c3_g1_i2	tyrosine kinase binding
TRINITY_DN122029_c0_g1_i10	elongator complex 5
TRINITY_DN120656_c0_g1_i9	enhancer of mRNA-decapping 4
TRINITY_DN114522_c0_g1_i1	---NA---
TRINITY_DN122528_c0_g1_i1	mCG144778, partial
TRINITY_DN126849_c1_g4_i7	E3 ubiquitin- ligase RNF38 isoform X2
TRINITY_DN126895_c3_g2_i2	elastin isoform X1
TRINITY_DN126823_c2_g6_i26	potassium voltage-gated channel subfamily A member 3
TRINITY_DN126897_c2_g3_i16	casein kinase I isoform epsilon isoform X1
TRINITY_DN128922_c2_g2_i1	hypothetical protein M91_16549, partial
TRINITY_DN128914_c1_g2_i2	PH-interacting isoform X4
TRINITY_DN128996_c4_g3_i2	vacuolar sorting-associated 4A isoform X1
TRINITY_DN128975_c2_g1_i10	6-phosphofructo-2-kinase fructose-2,6-bisphosphatase 3 isoform X3
TRINITY_DN128960_c7_g1_i1	hypothetical protein M91_06713, partial
TRINITY_DN128998_c7_g7_i16	probable E3 ubiquitin- ligase HERC1 isoform X8
TRINITY_DN128923_c6_g7_i2	trafficking particle complex subunit 10 isoform X1
TRINITY_DN128917_c3_g7_i19	lisH domain and HEAT repeat-containing KIAA1468 homolog isoform X7
TRINITY_DN124301_c0_g2_i5	cytosolic phospholipase A2
TRINITY_DN125155_c0_g2_i10	caspase-1 isoform X2
TRINITY_DN107403_c1_g1_i1	receptor-type tyrosine- phosphatase S
TRINITY_DN121167_c6_g1_i1	sentrin-specific protease 2 isoform X1
TRINITY_DN147528_c0_g1_i1	C-X-C chemokine receptor type 3
TRINITY_DN124990_c10_g1_i1	---NA---
TRINITY_DN110365_c0_g1_i1	LINE-1 type transposase domain-containing 1
TRINITY_DN116947_c0_g2_i1	---NA---
TRINITY_DN124124_c4_g5_i1	---NA---
TRINITY_DN127171_c2_g1_i7	UBX domain-containing 2B
TRINITY_DN127107_c0_g1_i5	N-acetylglucosamine-1-phosphotransferase subunit gamma
TRINITY_DN127156_c8_g7_i1	solute carrier organic anion transporter family member 1C1-like
TRINITY_DN122918_c9_g1_i2	Retrovirus-related Pol poly from type-2 retrotransposable element
TRINITY_DN122962_c17_g1_i2	mediator of RNA polymerase II transcription subunit 12 -like
TRINITY_DN117142_c0_g1_i1	---NA---
TRINITY_DN112470_c0_g1_i1	FAM185A isoform X4
TRINITY_DN128249_c2_g1_i1	gamma-tubulin complex component 2 isoform X1
TRINITY_DN128249_c3_g2_i2	lysophospholipid acyltransferase 7 isoform X1
TRINITY_DN128219_c8_g2_i1	CCAAT enhancer-binding epsilon
TRINITY_DN128266_c2_g4_i9	sarcolemmal membrane-associated isoform X3
TRINITY_DN110996_c0_g3_i1	zinc finger 510
TRINITY_DN127648_c2_g1_i1	calcium homeostasis modulator 2
TRINITY_DN127666_c6_g4_i1	---NA---
TRINITY_DN127655_c1_g1_i22	manganese-transporting ATPase 13A1
TRINITY_DN127631_c0_g1_i4	attractin isoform X8
TRINITY_DN127624_c0_g1_i2	cystathionine beta-synthase
TRINITY_DN125728_c0_g2_i1	PREDICTED: LOW QUALITY PROTEIN: uncharacterized protein LOC103786774
TRINITY_DN125750_c4_g2_i7	F-box only 40
TRINITY_DN122720_c0_g2_i11	tyrosine- phosphatase non-receptor type 6 isoform X2
TRINITY_DN128392_c0_g2_i1	interferon-induced transmembrane 3
TRINITY_DN128327_c3_g1_i4	V-type proton ATPase subunit brain isoform
TRINITY_DN128384_c1_g1_i1	---NA---
TRINITY_DN128384_c2_g12_i1	deoxynucleoside triphosphate triphosphohydrolase SAMHD1 isoform X3
TRINITY_DN128385_c3_g2_i2	---NA---
TRINITY_DN128363_c5_g1_i1	peroxisomal N(1)-acetyl-spermine spermidine oxidase isoform X5
TRINITY_DN123753_c12_g1_i1	interleukin-12 subunit beta isoform X1
TRINITY_DN124870_c0_g1_i1	---NA---
TRINITY_DN124827_c5_g1_i1	---NA---
TRINITY_DN124827_c5_g2_i1	transcription cofactor vestigial 4 isoform X2
TRINITY_DN114475_c2_g1_i1	synaptonemal complex 2 isoform X1
TRINITY_DN116884_c1_g1_i1	ATP-binding cassette sub-family B member mitochondrial isoform X2
TRINITY_DN125881_c2_g1_i16	cysteine--tRNA cytoplasmic isoform X1
TRINITY_DN125843_c0_g1_i1	kappa-type opioid receptor isoform X2
TRINITY_DN125883_c3_g2_i22	heterogeneous nuclear ribonucleo M isoform X7
TRINITY_DN125819_c7_g5_i6	26S proteasome non-ATPase regulatory subunit 3
TRINITY_DN125848_c2_g1_i1	hypothetical protein M91_03394, partial
TRINITY_DN125841_c2_g2_i4	gem-associated 4 isoform X1
TRINITY_DN120178_c0_g3_i1	ras-related Rab-44
TRINITY_DN118690_c0_g1_i1	---NA---
TRINITY_DN107011_c0_g2_i1	---NA---
TRINITY_DN123209_c2_g1_i1	serine arginine-rich splicing factor 7 isoform X1
TRINITY_DN123261_c1_g1_i1	neurogenic locus notch homolog 2
TRINITY_DN123243_c3_g1_i1	---NA---
TRINITY_DN127008_c0_g1_i8	cullin-4A
TRINITY_DN127087_c0_g1_i9	death domain-containing membrane NRADD-like
TRINITY_DN127061_c2_g1_i10	intersectin-2 isoform X1
TRINITY_DN122220_c7_g2_i1	PREDICTED: uncharacterized protein LOC107129701
TRINITY_DN122200_c2_g1_i1	EF-hand calcium-binding domain-containing 1 isoform X5
TRINITY_DN121330_c0_g1_i27	lipase maturation factor 2
TRINITY_DN121308_c0_g2_i3	nuclear receptor coactivator 5 isoform X1
TRINITY_DN121043_c0_g1_i1	---NA---
TRINITY_DN124061_c3_g1_i1	glyco endo-alpha-1,2-mannosidase isoform X1
TRINITY_DN124033_c2_g4_i9	alpha- kinase 1
TRINITY_DN124009_c2_g1_i1	WW domain-binding 4 isoform X3
TRINITY_DN124009_c2_g2_i1	---NA---
TRINITY_DN128518_c8_g3_i10	granulocyte-macrophage colony-stimulating factor receptor subunit alpha isoform X1
TRINITY_DN128593_c3_g3_i22	probable E3 ubiquitin- ligase HERC1 isoform X7
TRINITY_DN128500_c9_g4_i1	---NA---
TRINITY_DN128589_c0_g2_i8	Vesicle-associated membrane 4
TRINITY_DN118898_c0_g1_i1	TBC1 domain family member 13 isoform X1
TRINITY_DN121230_c0_g2_i1	---NA---
TRINITY_DN125621_c3_g1_i1	1207289Areverse transcriptase related
TRINITY_DN128849_c1_g5_i1	serine threonine- kinase Nek7
TRINITY_DN128830_c2_g1_i14	anoctamin-10 isoform X1
TRINITY_DN128847_c6_g1_i1	zinc finger 292 isoform X1
TRINITY_DN128824_c2_g1_i1	sentrin-specific protease 2 isoform X1
TRINITY_DN128844_c5_g1_i1	FAM185A isoform X4
TRINITY_DN128844_c6_g1_i1	---NA---
TRINITY_DN128844_c7_g2_i3	coiled-coil domain-containing 17 isoform X1
TRINITY_DN128871_c3_g2_i6	TPA: ABCC4 -
TRINITY_DN128861_c2_g9_i10	MFS-type transporter SLC18B1
TRINITY_DN128838_c7_g4_i5	polybromo-1 isoform X7
TRINITY_DN116523_c0_g1_i1	PREDICTED: LOW QUALITY PROTEIN: trophinin
TRINITY_DN128657_c2_g6_i3	hypothetical protein M91_01102, partial
TRINITY_DN128696_c2_g1_i3	ethanolamine kinase 1
TRINITY_DN128621_c2_g9_i1	isocitrate dehydrogenase [NADP] mitochondrial isoform X3
TRINITY_DN128694_c1_g4_i6	unconventional myosin-XVIIIa isoform X9
TRINITY_DN128688_c1_g1_i1	tripartite motif-containing 5-like
TRINITY_DN113067_c0_g1_i1	endonuclease reverse transcriptase
TRINITY_DN128478_c1_g1_i4	STE20-like serine threonine- kinase isoform X2
TRINITY_DN128424_c4_g6_i1	---NA---
TRINITY_DN128442_c0_g3_i6	FBXO21 isoform
TRINITY_DN128491_c7_g4_i2	carbohydrate sulfotransferase 11 isoform X1
TRINITY_DN123656_c0_g1_i3	sodium-dependent serotonin transporter
TRINITY_DN123607_c10_g1_i1	BOLA class I histocompatibility alpha chain BL3-7-like isoform X2
TRINITY_DN129382_c3_g1_i6	NAD kinase isoform X2
TRINITY_DN129383_c7_g3_i2	dedicator of cytokinesis 8 isoform X3
TRINITY_DN129315_c5_g4_i4	AT-hook-containing transcription factor
TRINITY_DN109819_c0_g1_i1	Ig heavy chain V region PJ14 isoform X3
TRINITY_DN124732_c1_g4_i18	V-type proton ATPase 116 kDa subunit a isoform 3 isoform X2
TRINITY_DN124741_c5_g1_i2	peroxisomal N(1)-acetyl-spermine spermidine oxidase isoform X1
TRINITY_DN127812_c1_g2_i8	interleukin-12 subunit beta
TRINITY_DN127806_c6_g2_i1	solute carrier family 25 member 48 isoform X1
TRINITY_DN127800_c0_g3_i1	structural maintenance of chromosomes 5 isoform X1
TRINITY_DN127882_c0_g1_i27	GTPase IMAP family member 1-like
TRINITY_DN127803_c5_g2_i10	F-box LRR-repeat 2 isoform X4
TRINITY_DN127836_c1_g2_i1	zinc finger 510
TRINITY_DN127811_c14_g4_i20	adhesion G -coupled receptor E2 isoform X1
TRINITY_DN127845_c3_g1_i2	TBC1 domain family member 9B isoform X1
TRINITY_DN115608_c0_g2_i1	multiple C2 and transmembrane domain-containing 2 isoform X1
TRINITY_DN116019_c1_g2_i1	methylated-DNA-- -cysteine methyltransferase
TRINITY_DN125514_c6_g4_i11	peptidyl-prolyl cis-trans isomerase FKBP5 isoform X1
TRINITY_DN125511_c12_g2_i3	G patch domain-containing 8 isoform X1
TRINITY_DN111803_c0_g1_i1	---NA---
TRINITY_DN111882_c0_g1_i2	leukotriene C4 synthase
TRINITY_DN129416_c5_g2_i4	cationic amino acid transporter 3-like
TRINITY_DN129432_c4_g1_i1	---NA---
TRINITY_DN129415_c3_g3_i18	plectin isoform X10
TRINITY_DN129428_c4_g2_i10	PHD finger 21A isoform X1
TRINITY_DN100011_c0_g1_i1	endonuclease reverse transcriptase
TRINITY_DN126677_c0_g1_i2	aldose 1-epimerase isoform X2
TRINITY_DN126692_c0_g1_i2	sphingomyelin phosphodiesterase 4
TRINITY_DN126683_c13_g3_i2	6-phosphofructo-2-kinase fructose-2,6-bisphosphatase 2 isoform X1
TRINITY_DN126608_c3_g11_i6	poly [ADP-ribose] polymerase 9 isoform X2
TRINITY_DN120414_c1_g1_i1	---NA---
TRINITY_DN120415_c0_g1_i1	melanoma-associated antigen C1-like
TRINITY_DN109039_c1_g1_i1	peroxisomal N(1)-acetyl-spermine spermidine oxidase isoform X2
TRINITY_DN113135_c0_g1_i1	cohesin subunit SA-2
TRINITY_DN83467_c0_g1_i1	---NA---
TRINITY_DN8100_c0_g1_i1	FAM47E isoform X8
TRINITY_DN83327_c0_g1_i1	---NA---
TRINITY_DN79007_c0_g2_i1	PREDICTED: LOW QUALITY PROTEIN: talanin-like, partial
TRINITY_DN216603_c0_g1_i1	serine arginine repetitive matrix 1-like
TRINITY_DN113201_c0_g1_i3	ribosome biogenesis BOP1
TRINITY_DN113254_c0_g1_i1	cytochrome c oxidase subunit NDUFA4
TRINITY_DN114229_c0_g2_i2	TPA: hCG27535-like
TRINITY_DN128787_c1_g6_i18	F-BAR domain only 1 isoform X2
TRINITY_DN128706_c1_g3_i8	zinc finger ZXDC isoform X1
TRINITY_DN128768_c2_g4_i2	TRAF2 and NCK-interacting kinase isoform X8
TRINITY_DN128729_c0_g8_i14	ubiquitin conjugation factor E4 B isoform X1
TRINITY_DN128746_c7_g2_i1	grainyhead 2 homolog isoform X1
TRINITY_DN128703_c0_g4_i8	centrosomal of 104 kDa isoform X1
TRINITY_DN128764_c10_g2_i8	serine threonine- kinase 11-interacting isoform X1
TRINITY_DN128743_c0_g1_i5	sphingosine-1-phosphate lyase 1 isoform X1
TRINITY_DN128741_c2_g1_i3	ubiquitin carboxyl-terminal hydrolase 36
TRINITY_DN128714_c2_g1_i6	---NA---
TRINITY_DN128767_c0_g2_i4	acyl- dehydrogenase family member 10
TRINITY_DN104672_c0_g1_i1	cyclic AMP-responsive element-binding 3 1
TRINITY_DN122843_c0_g2_i4	hydroxysteroid dehydrogenase 2
TRINITY_DN122863_c14_g2_i9	small glutamine-rich tetratricopeptide repeat-containing alpha isoform X1
TRINITY_DN122803_c0_g1_i5	transforming growth factor beta-1 isoform X1
TRINITY_DN122852_c5_g6_i1	60S ribosomal L26-like
TRINITY_DN113445_c0_g2_i1	thymidine cytosolic
TRINITY_DN117058_c0_g2_i1	inorganic pyrophosphatase mitochondrial isoform X1
TRINITY_DN125208_c2_g2_i6	ornithine decarboxylase
TRINITY_DN125213_c0_g1_i8	acetoacetyl- synthetase
TRINITY_DN125294_c0_g1_i2	TSC22 domain family 4
TRINITY_DN125294_c0_g1_i3	TSC22 domain family 4
TRINITY_DN125235_c0_g2_i5	ATP-binding cassette sub-family A member 2 isoform X2
TRINITY_DN125259_c2_g2_i3	monoacylglycerol lipase ABHD12 isoform X1
TRINITY_DN125920_c1_g1_i1	sulfhydryl oxidase 1
TRINITY_DN125929_c0_g2_i3	phospholipase DDHD2 isoform X1
TRINITY_DN125929_c0_g2_i20	phospholipase DDHD2
TRINITY_DN125914_c14_g1_i13	PRRC2A
TRINITY_DN125937_c2_g1_i7	splicing factor 1 isoform X8
TRINITY_DN125901_c1_g1_i1	uncharacterized transposon-derived
TRINITY_DN118410_c0_g1_i6	60S ribosomal L13
TRINITY_DN118410_c0_g1_i9	60S ribosomal L13
TRINITY_DN128094_c4_g5_i4	DENN domain-containing 5A isoform X1
TRINITY_DN128040_c5_g4_i13	RAS guanyl-releasing 2 isoform X2
TRINITY_DN128027_c2_g1_i12	nuclear pore complex Nup50 isoform X1
TRINITY_DN128052_c0_g1_i2	ubiquitin carboxyl-terminal hydrolase 24-like
TRINITY_DN128097_c6_g1_i3	arf-GAP with coiled- ANK repeat and PH domain-containing 1 isoform X1
TRINITY_DN128065_c4_g1_i6	multiple C2 and transmembrane domain-containing 1 isoform X1
TRINITY_DN128073_c0_g3_i12	cyclin-G-associated kinase
TRINITY_DN119937_c1_g1_i1	TPA: hypothetical protein BOS_7419
TRINITY_DN112834_c0_g1_i1	calcium-binding mitochondrial carrier S -3 isoform X1
TRINITY_DN121558_c0_g1_i3	DNA-directed RNA mitochondrial isoform X2
TRINITY_DN127251_c0_g1_i8	28S ribosomal mitochondrial isoform X1
TRINITY_DN127250_c2_g1_i9	condensin complex subunit 1 isoform X1
TRINITY_DN127250_c2_g1_i14	condensin complex subunit 1 isoform X1
TRINITY_DN118934_c0_g1_i3	polyhomeotic 2 isoform X5
TRINITY_DN127863_c2_g2_i15	extended synaptotagmin-2
TRINITY_DN127869_c0_g2_i11	DENN domain-containing 4B isoform X2
TRINITY_DN127803_c4_g1_i4	nuclear receptor subfamily 2 group E member 1
TRINITY_DN127820_c0_g1_i1	death-associated 1
TRINITY_DN127824_c0_g1_i4	leucine-zipper-like transcriptional regulator 1 isoform X4
TRINITY_DN115653_c0_g1_i3	phosphatase 1 regulatory subunit 35
TRINITY_DN116050_c1_g1_i2	homeodomain-only
TRINITY_DN125514_c6_g4_i11	peptidyl-prolyl cis-trans isomerase FKBP5 isoform X1
TRINITY_DN125566_c1_g1_i5	transformer-2 homolog beta isoform X2
TRINITY_DN125511_c12_g2_i3	G patch domain-containing 8 isoform X1
TRINITY_DN125523_c5_g2_i2	leukocyte-associated immunoglobulin-like receptor
TRINITY_DN125589_c1_g3_i8	---NA---
TRINITY_DN125507_c0_g3_i10	myotubularin-related 9
TRINITY_DN125533_c1_g1_i4	phytanoyl- dioxygenase domain-containing 1 isoform X1
TRINITY_DN105710_c0_g1_i2	granzyme K
TRINITY_DN129431_c2_g2_i17	prosaposin isoform X2
TRINITY_DN129432_c6_g4_i7	serine dehydratase-like
TRINITY_DN126640_c0_g3_i9	TAF6-like RNA polymerase II p300 CBP-associated factor-associated factor 65 kDa subunit 6L
TRINITY_DN126666_c2_g1_i6	PAT1 homolog 1 isoform X2
TRINITY_DN126601_c2_g1_i1	leucine-rich repeat serine threonine- kinase 1 isoform X1
TRINITY_DN126659_c2_g1_i6	ankyrin repeat and BTB POZ domain-containing 1 isoform X1
TRINITY_DN126698_c0_g2_i6	DNA repair RAD51 homolog 4 isoform X1
TRINITY_DN126614_c0_g2_i2	E3 ubiquitin- ligase TRIM68 isoform X2
TRINITY_DN120483_c0_g2_i7	39S ribosomal mitochondrial
TRINITY_DN108159_c0_g3_i1	cytochrome c oxidase subunit 6C-like
TRINITY_DN82901_c0_g1_i1	transmembrane and ubiquitin-like domain-containing 1
TRINITY_DN3265_c0_g1_i1	thymidine cytosolic
TRINITY_DN92326_c0_g1_i1	zinc finger 524 isoform X1
TRINITY_DN93204_c0_g1_i1	DNA-directed RNA polymerases and III subunit RPABC5
TRINITY_DN97399_c1_g2_i1	probable tubulin polyglutamylase TTLL1
TRINITY_DN83125_c0_g1_i1	E3 ubiquitin- ligase MGRN1
TRINITY_DN96531_c0_g1_i1	---NA---
TRINITY_DN75914_c0_g1_i1	transcription initiation SPT3 homolog
TRINITY_DN81709_c0_g1_i1	centrosomal of 128 kDa isoform X3
TRINITY_DN83046_c0_g4_i1	ribonuclease P subunit p25
TRINITY_DN42423_c0_g1_i1	macrophage migration inhibitory factor
TRINITY_DN345517_c0_g2_i1	---NA---
TRINITY_DN317230_c0_g1_i1	fibroblast growth factor 18 isoform X1
TRINITY_DN118904_c0_g1_i1	FAM173A isoform X1
TRINITY_DN118904_c0_g1_i2	FAM173A isoform X1
TRINITY_DN118945_c3_g1_i2	maestro heat-like repeat-containing family member 6
TRINITY_DN109572_c0_g1_i1	histidine triad nucleotide-binding mitochondrial isoform X1
TRINITY_DN126410_c4_g1_i6	GTPase IMAP family member 7-like
TRINITY_DN126410_c5_g1_i5	GTPase IMAP family member 4-like
TRINITY_DN126410_c5_g2_i4	GTPase IMAP family member 4
TRINITY_DN126403_c3_g2_i5	serine threonine- phosphatase 1 regulatory subunit 10
TRINITY_DN126408_c1_g3_i4	interleukin-3 receptor subunit alpha
TRINITY_DN126444_c1_g4_i9	Rho-related GTP-binding
TRINITY_DN126414_c1_g1_i1	transcription initiation factor TFIID subunit 5
TRINITY_DN126417_c1_g1_i4	FAM193B isoform X1
TRINITY_DN122698_c0_g1_i24	GTP-binding 2
TRINITY_DN111017_c0_g1_i1	Pre-mRNA 3 -end-processing factor FIP1
TRINITY_DN120937_c0_g2_i4	NKG7
TRINITY_DN120919_c0_g1_i2	Serine protease inhibitor Kazal-type
TRINITY_DN112113_c0_g1_i1	PHD finger 19
TRINITY_DN127522_c0_g1_i2	ATP-binding cassette sub-family B member mitochondrial
TRINITY_DN127594_c0_g2_i18	cleavage and polyadenylation specificity factor subunit 1 isoform X1
TRINITY_DN127541_c0_g2_i6	ubiquitin-conjugating enzyme E2 H isoform X1
TRINITY_DN127506_c2_g1_i1	60S ribosomal L36a isoform X1
TRINITY_DN127523_c1_g6_i18	integrator complex subunit 3
TRINITY_DN121824_c6_g2_i2	integrin alpha-E
TRINITY_DN117493_c2_g1_i1	leucine zipper tumor suppressor 2 isoform X1
TRINITY_DN117449_c1_g2_i1	sodium-coupled neutral amino acid transporter 10 isoform X1
TRINITY_DN126729_c1_g3_i3	HIRA isoform X3
TRINITY_DN126726_c1_g1_i17	autophagy-related 2 homolog A
TRINITY_DN126748_c0_g1_i29	BAI1-associated 3 isoform X1
TRINITY_DN126718_c1_g1_i8	peptidyl-glycine alpha-amidating monooxygenase isoform X7
TRINITY_DN126722_c5_g1_i3	DENN domain-containing 1C
TRINITY_DN126706_c2_g1_i3	caspase recruitment domain-containing 11 isoform X1
TRINITY_DN111488_c0_g1_i2	C5a anaphylatoxin chemotactic receptor 1 isoform X1
TRINITY_DN127390_c1_g2_i1	leukocyte immunoglobulin-like receptor subfamily B member 3 isoform X1
TRINITY_DN127340_c0_g3_i12	seipin isoform X1
TRINITY_DN127307_c15_g1_i8	TPA: KIAA0232 gene product-like
TRINITY_DN127330_c1_g1_i1	dual specificity mitogen-activated kinase kinase 5 isoform X1
TRINITY_DN106066_c0_g1_i1	CDGSH iron-sulfur domain-containing 1 isoform X2
TRINITY_DN127447_c0_g3_i12	collagen type IV alpha-3-binding isoform X2
TRINITY_DN127480_c9_g2_i14	C-type lectin domain family 12 member A isoform X2
TRINITY_DN127457_c0_g1_i11	unconventional myosin-Ig
TRINITY_DN127400_c0_g2_i3	trafficking kinesin-binding 2
TRINITY_DN127422_c1_g3_i5	Dihydropyrimidinase-related 2
TRINITY_DN127490_c1_g1_i20	---NA---
TRINITY_DN123583_c0_g1_i10	sterol regulatory element-binding 1 isoform X2
TRINITY_DN123574_c0_g1_i3	---NA---
TRINITY_DN123554_c0_g1_i9	pyrroline-5-carboxylate reductase 2 isoform X1
TRINITY_DN123512_c16_g1_i1	Retrovirus-related Pol poly LINE-1
TRINITY_DN123575_c0_g1_i16	F-box WD repeat-containing 5
TRINITY_DN124239_c0_g1_i8	6-phosphogluconate decarboxylating
TRINITY_DN124292_c0_g1_i7	LETM1 domain-containing 1 isoform X1
TRINITY_DN124262_c0_g1_i1	neuroepithelial cell-transforming gene 1 isoform X2
TRINITY_DN126328_c2_g5_i9	dual specificity tyrosine-phosphorylation-regulated kinase 1A isoform X4
TRINITY_DN126302_c0_g1_i7	trafficking particle complex subunit 9-like
TRINITY_DN126283_c1_g1_i7	ecto-ADP-ribosyltransferase 5 isoform X1
TRINITY_DN126248_c1_g3_i2	---NA---
TRINITY_DN126267_c3_g5_i1	ras-related Rap-2b
TRINITY_DN126268_c2_g1_i1	probable G- coupled receptor 171
TRINITY_DN126211_c0_g2_i12	neurogenic locus notch homolog 1
TRINITY_DN126289_c4_g1_i1	transcription factor
TRINITY_DN126204_c0_g1_i2	T-cell receptor-associated transmembrane adapter 1
TRINITY_DN126204_c0_g2_i1	---NA---
TRINITY_DN126271_c1_g1_i1	calcium calmodulin-dependent kinase type 1D
TRINITY_DN126221_c0_g3_i13	lysophospholipid acyltransferase LPCAT4 isoform X2
TRINITY_DN126243_c0_g2_i20	uncharacterized serine threonine- kinase 494 isoform X1
TRINITY_DN124633_c9_g1_i2	60S ribosomal L17 isoform X2
TRINITY_DN124675_c0_g1_i5	acylamino-acid-releasing enzyme
TRINITY_DN124662_c1_g4_i9	ATP synthase-coupling factor mitochondrial
TRINITY_DN115490_c0_g2_i1	---NA---
TRINITY_DN118744_c1_g1_i2	proline-rich AKT1 substrate 1
TRINITY_DN121616_c0_g1_i23	single Ig IL-1-related receptor isoform X1
TRINITY_DN121612_c0_g1_i2	pleckstrin homology domain-containing family F member 1
TRINITY_DN123439_c1_g2_i18	regulator of G- signaling 3 isoform X2
TRINITY_DN123412_c0_g1_i10	acetyl-coenzyme A cytoplasmic isoform X2
TRINITY_DN123463_c9_g1_i2	phosphatase 1 regulatory subunit 3B isoform X1
TRINITY_DN108710_c0_g1_i1	metallothionein-3 isoform X1
TRINITY_DN127790_c0_g1_i1	leucine-rich repeat-containing 16C
TRINITY_DN127770_c1_g1_i3	cytoskeleton-associated 5 isoform X1
TRINITY_DN127779_c2_g2_i3	DPP8 isoform
TRINITY_DN127794_c1_g1_i1	---NA---
TRINITY_DN127754_c9_g1_i8	yrdC domain-containing mitochondrial
TRINITY_DN127738_c2_g3_i13	telomere length regulation TEL2 homolog isoform X2
TRINITY_DN127763_c7_g5_i7	interferon regulatory factor 2
TRINITY_DN128194_c3_g1_i6	vacuolar sorting-associated 51 homolog isoform X2
TRINITY_DN128143_c1_g6_i33	histone-lysine N-methyltransferase 2B isoform X2
TRINITY_DN128148_c1_g2_i8	Fanconi anemia group G isoform X1
TRINITY_DN128164_c0_g6_i15	synergin gamma isoform X4
TRINITY_DN128127_c8_g4_i8	sister chromatid cohesion PDS5 homolog A isoform X1
TRINITY_DN128180_c3_g4_i10	cell cycle progression 1 isoform X3
TRINITY_DN128168_c1_g3_i5	Fc receptor 5 isoform X3
TRINITY_DN128135_c0_g1_i7	arginine serine-rich 1
TRINITY_DN125096_c0_g1_i7	transmembrane 214 isoform X2
TRINITY_DN125077_c0_g1_i6	interleukin-1 receptor-associated kinase 1
TRINITY_DN119101_c0_g1_i1	B-cell antigen receptor complex-associated beta chain isoform X1
TRINITY_DN119117_c0_g1_i3	procollagen C-endopeptidase enhancer 1
TRINITY_DN120526_c0_g1_i20	ankyrin repeat domain-containing 13D isoform X1
TRINITY_DN120590_c0_g1_i9	ubiquitin carboxyl-terminal hydrolase BAP1
TRINITY_DN120541_c0_g1_i1	thymocyte nuclear 1 isoform X2
TRINITY_DN118036_c2_g1_i1	endonuclease reverse transcriptase
TRINITY_DN118053_c0_g1_i1	perforin-1
TRINITY_DN122162_c0_g1_i1	V-type proton ATPase 116 kDa subunit a isoform 4
TRINITY_DN122147_c0_g2_i2	TBC1 domain family member 2A isoform X2
TRINITY_DN112395_c0_g1_i1	seleno H
TRINITY_DN123165_c0_g1_i1	---NA---
TRINITY_DN121474_c0_g2_i7	zinc finger 410 isoform X2
TRINITY_DN121421_c0_g1_i1	nck-associated 5-like isoform X1
TRINITY_DN121479_c0_g1_i1	killer cell lectin-like receptor subfamily G member 1
TRINITY_DN124416_c6_g1_i6	lactosylceramide 4-alpha-galactosyltransferase isoform X4
TRINITY_DN124471_c0_g2_i5	---NA---
TRINITY_DN124434_c0_g1_i24	mitochondrial 2-oxoglutarate malate carrier
TRINITY_DN124401_c9_g2_i4	alkylated DNA repair alkB homolog 1
TRINITY_DN124446_c0_g1_i6	ubiquinone biosynthesis monooxygenase mitochondrial
TRINITY_DN124475_c10_g1_i14	NKG2-D type II integral membrane
TRINITY_DN124472_c0_g1_i6	alpha-actinin-1 isoform X2
TRINITY_DN124413_c0_g5_i10	autophagy-related 13 isoform X1
TRINITY_DN124458_c1_g1_i3	syntaxin-10 isoform X2
TRINITY_DN129036_c4_g1_i11	tudor domain-containing 7 isoform X1
TRINITY_DN129062_c4_g1_i1	kinesin light chain 4 isoform X1
TRINITY_DN129060_c3_g5_i4	aldehyde oxidase
TRINITY_DN129052_c9_g4_i7	histone deacetylase 7 isoform X6
TRINITY_DN129024_c0_g8_i2	---NA---
TRINITY_DN129083_c1_g1_i2	casein kinase I isoform gamma-1 isoform X1
TRINITY_DN129247_c7_g1_i5	E3 ubiquitin- ligase MGRN1 isoform X1
TRINITY_DN129216_c0_g1_i1	scm-like with four MBT domains 2 isoform X4
TRINITY_DN129205_c2_g3_i27	calpain-3 isoform X3
TRINITY_DN129268_c1_g2_i8	serine threonine- phosphatase 6 regulatory subunit 1 isoform X2
TRINITY_DN129279_c8_g1_i19	dynactin subunit 2 isoform X4
TRINITY_DN129204_c3_g1_i18	tumor necrosis factor alpha-induced 8 2
TRINITY_DN129204_c3_g1_i28	tumor necrosis factor alpha-induced 8 2
TRINITY_DN126941_c0_g2_i4	Cleavage stimulation factor subunit 2
TRINITY_DN126940_c0_g1_i9	pre-mRNA-splicing factor ATP-dependent RNA helicase DHX32
TRINITY_DN126968_c0_g4_i7	lysosomal amino acid transporter 1 homolog isoform X1
TRINITY_DN126996_c6_g2_i18	vacuolar sorting-associated 11 homolog isoform X1
TRINITY_DN126950_c1_g4_i1	---NA---
TRINITY_DN126965_c2_g2_i3	osteocalcin
TRINITY_DN126921_c7_g1_i1	Retrovirus-related Pol poly LINE-1
TRINITY_DN126915_c10_g1_i1	alpha skeletal muscle
TRINITY_DN126967_c0_g1_i18	ubiquitin carboxyl-terminal hydrolase 19 isoform X3
TRINITY_DN125452_c0_g2_i5	THO complex subunit 4
TRINITY_DN125402_c0_g1_i4	seleno N
TRINITY_DN125449_c0_g2_i1	cofilin-1
TRINITY_DN125418_c3_g1_i3	ras-related Ral-B
TRINITY_DN122430_c0_g2_i6	interleukin enhancer-binding factor 3 isoform X1
TRINITY_DN122459_c0_g1_i4	folate receptor beta isoform X1
TRINITY_DN110145_c0_g1_i1	sulfite mitochondrial
TRINITY_DN129116_c0_g11_i1	nuclear receptor corepressor 1 isoform X11
TRINITY_DN129118_c2_g6_i3	MHC class II
TRINITY_DN129189_c0_g2_i6	beta-galactosidase-1 isoform X2
TRINITY_DN129119_c1_g7_i22	serine arginine repetitive matrix 2 isoform X5
TRINITY_DN129184_c1_g2_i1	SH2 domain-containing 6 isoform X6
TRINITY_DN129181_c2_g3_i12	tectonin beta-propeller repeat-containing 1
TRINITY_DN129171_c2_g2_i25	PRELI domain-containing mitochondrial
TRINITY_DN129107_c5_g6_i6	---NA---
TRINITY_DN129113_c1_g1_i2	beta-glucuronidase isoform X2
TRINITY_DN129113_c1_g1_i6	beta-glucuronidase isoform X1
TRINITY_DN110210_c0_g2_i1	p53-induced death domain-containing 1 isoform X1
TRINITY_DN109468_c0_g1_i1	PREDICTED: uncharacterized protein C6orf203 homolog isoform X1
TRINITY_DN111920_c0_g1_i2	C-C motif chemokine 3-like
TRINITY_DN119205_c0_g1_i3	aspartyl aminopeptidase
TRINITY_DN122357_c0_g1_i19	choline ethanolamine kinase isoform X1
TRINITY_DN122383_c0_g3_i11	SH2 domain-containing 2A
TRINITY_DN122377_c2_g5_i1	b- and T-lymphocyte attenuator isoform X1
TRINITY_DN122394_c7_g2_i1	S100-A4
TRINITY_DN117841_c0_g3_i1	apoptosis regulatory Siva
TRINITY_DN126179_c2_g6_i1	death domain-associated 6
TRINITY_DN126132_c1_g3_i5	ras GTPase-activating 3 isoform X2
TRINITY_DN126120_c1_g1_i2	Glycogenin 1
TRINITY_DN126180_c1_g2_i19	casein kinase I isoform gamma-3 isoform X8
TRINITY_DN124573_c0_g3_i18	integrator complex subunit 11
TRINITY_DN124588_c0_g2_i15	Fanconi anemia group I isoform X1
TRINITY_DN124515_c11_g4_i1	septin-9 isoform X5
TRINITY_DN123847_c3_g3_i1	annexin A6 isoform X2
TRINITY_DN123898_c0_g2_i1	etoposide induced mRNA
TRINITY_DN123872_c0_g3_i8	capicua homolog isoform X1
TRINITY_DN123873_c2_g2_i1	transmembrane 97
TRINITY_DN123856_c3_g1_i6	leucine-rich repeat-containing 51 isoform X1
TRINITY_DN127935_c0_g1_i6	TPA: Trappin-6-like
TRINITY_DN127942_c1_g1_i17	E3 SUMO- ligase PIAS3 isoform X1
TRINITY_DN127924_c1_g4_i1	---NA---
TRINITY_DN114041_c0_g1_i4	ER membrane complex subunit 1 isoform X2
TRINITY_DN114096_c0_g1_i2	SH2 domain-containing 1A
TRINITY_DN122042_c0_g1_i3	interferon regulatory factor 7
TRINITY_DN110799_c0_g1_i2	eva-1 homolog C isoform X2
TRINITY_DN120639_c0_g1_i1	---NA---
TRINITY_DN120605_c0_g1_i5	transcription factor mitochondrial
TRINITY_DN114520_c0_g1_i2	NF-kappa-B inhibitor 1 isoform X1
TRINITY_DN120786_c1_g1_i2	X-linked retinitis pigmentosa GTPase regulator-interacting 1-like
TRINITY_DN120710_c0_g1_i3	ras association domain-containing 1 isoform X2
TRINITY_DN122543_c4_g1_i7	granulins
TRINITY_DN122543_c4_g1_i12	granulins
TRINITY_DN129535_c9_g13_i1	leukocyte immunoglobulin-like receptor subfamily A member
TRINITY_DN129531_c174_g4_i1	---NA---
TRINITY_DN126852_c3_g1_i1	E3 ubiquitin- ligase RNF125 isoform X2
TRINITY_DN126890_c0_g1_i14	carbohydrate sulfotransferase 15
TRINITY_DN126893_c0_g1_i5	integrator complex subunit 1 isoform X2
TRINITY_DN126894_c0_g2_i1	nuclear pore complex Nup214
TRINITY_DN119609_c0_g1_i2	TPA: RIKEN cDNA 1190005I06-like isoform 1
TRINITY_DN119672_c0_g1_i2	RUN and SH3 domain-containing 1 isoform X2
TRINITY_DN128940_c1_g3_i4	ELYS isoform X1
TRINITY_DN128909_c0_g2_i18	bifunctional heparan sulfate N-deacetylase N-sulfotransferase 2 isoform X1
TRINITY_DN128965_c4_g4_i5	rho guanine nucleotide exchange factor 2 isoform X4
TRINITY_DN128945_c20_g1_i1	lysine-specific demethylase 6B
TRINITY_DN128910_c2_g3_i6	DNA-directed RNA polymerase II subunit RPB1
TRINITY_DN128951_c7_g4_i13	AT-rich interactive domain-containing 1B isoform X1
TRINITY_DN128951_c7_g4_i31	AT-rich interactive domain-containing 1B isoform X6
TRINITY_DN128916_c0_g2_i1	xylosyltransferase 2
TRINITY_DN128923_c6_g7_i2	trafficking particle complex subunit 10 isoform X1
TRINITY_DN128908_c3_g4_i4	orai-2 isoform X1
TRINITY_DN128957_c2_g1_i2	ADP-ribosylation factor-binding GGA1 isoform X1
TRINITY_DN128949_c2_g1_i3	autophagy-related 101
TRINITY_DN128969_c5_g2_i34	arf-GAP with Rho-GAP ANK repeat and PH domain-containing 3 isoform X2
TRINITY_DN103783_c0_g2_i1	DNA polymerase delta subunit 2
TRINITY_DN124398_c1_g12_i20	GDP-mannose 4,6 dehydratase
TRINITY_DN124373_c10_g1_i2	PREDICTED: protein FAM208B
TRINITY_DN124311_c2_g2_i10	NEDD8-conjugating enzyme UBE2F isoform X3
TRINITY_DN124374_c0_g1_i5	alsin isoform X1
TRINITY_DN124328_c12_g2_i8	---NA---
TRINITY_DN124328_c12_g2_i11	branched-chain-amino-acid mitochondrial isoform X2
TRINITY_DN125179_c0_g1_i10	integral membrane GPR137
TRINITY_DN125194_c0_g2_i1	chondroitin sulfate glucuronyltransferase
TRINITY_DN125133_c0_g6_i13	trafficking particle complex subunit 13 isoform X1
TRINITY_DN126045_c1_g4_i1	B-lymphocyte antigen CD20
TRINITY_DN126055_c0_g1_i14	signal-induced proliferation-associated 1
TRINITY_DN126042_c0_g2_i3	cytoplasmic dynein 1 light intermediate chain 1
TRINITY_DN126089_c2_g2_i1	uridine phosphorylase 1
TRINITY_DN126089_c2_g4_i9	uridine phosphorylase 1
TRINITY_DN126049_c0_g1_i2	---NA---
TRINITY_DN121196_c0_g1_i5	116 kDa U5 small nuclear ribonucleo component isoform X3
TRINITY_DN124951_c0_g1_i7	THAP domain-containing 3
TRINITY_DN123954_c2_g5_i12	guanylate kinase isoform X2
TRINITY_DN123958_c0_g2_i3	60S ribosomal L7-like 1
TRINITY_DN123973_c3_g2_i6	glioma pathogenesis-related 1
TRINITY_DN116948_c0_g1_i1	60S ribosomal L32
TRINITY_DN106846_c0_g1_i1	prostaglandin reductase 1
TRINITY_DN124161_c6_g1_i2	hypothetical protein M91_07156, partial
TRINITY_DN127175_c2_g3_i21	carnitine O-acetyltransferase
TRINITY_DN127119_c0_g1_i1	---NA---
TRINITY_DN127109_c1_g12_i2	LOC785621
TRINITY_DN127172_c0_g1_i18	methyl- -binding domain 1 isoform X5
TRINITY_DN127158_c0_g1_i5	sodium-dependent multivitamin transporter isoform X1
TRINITY_DN126542_c3_g1_i2	peroxisomal N(1)-acetyl-spermine spermidine oxidase isoform X2
TRINITY_DN126556_c0_g8_i3	alpha beta hydrolase domain-containing 14B
TRINITY_DN126554_c2_g1_i2	proteasome subunit beta type-8
TRINITY_DN126580_c4_g1_i9	paired immunoglobulin-like type 2 receptor alpha
TRINITY_DN126509_c0_g4_i7	probable helicase senataxin
TRINITY_DN126528_c1_g1_i9	low density lipo receptor adapter 1
TRINITY_DN126537_c2_g4_i1	FAM210B isoform X1
TRINITY_DN126508_c2_g1_i5	tyrosine- kinase Blk isoform X2
TRINITY_DN126555_c2_g2_i3	zinc finger and BTB domain-containing 2 isoform X1
TRINITY_DN126555_c2_g2_i6	zinc finger and BTB domain-containing 2 isoform X1
TRINITY_DN126582_c7_g1_i15	unc-93 homolog B1
TRINITY_DN122986_c17_g5_i3	XK-related 8
TRINITY_DN122944_c0_g1_i7	rho GTPase-activating 4 isoform X1
TRINITY_DN117339_c0_g1_i1	leucine-rich repeat-containing 1
TRINITY_DN117301_c0_g1_i2	phosphatidylserine decarboxylase proenzyme isoform X2
TRINITY_DN117145_c0_g1_i5	cell division cycle 23 homolog
TRINITY_DN121785_c0_g1_i12	SWI SNF-related matrix-associated actin-dependent regulator of chromatin subfamily B member 1 isoform X1
TRINITY_DN121799_c5_g2_i1	transmembrane 143 isoform X3
TRINITY_DN121722_c0_g2_i2	hemoglobin beta
TRINITY_DN128249_c3_g2_i7	lysophospholipid acyltransferase 7 isoform X1
TRINITY_DN128216_c10_g2_i2	GTPase IMAP family member 7-like
TRINITY_DN128216_c10_g5_i1	---NA---
TRINITY_DN128235_c1_g1_i19	importin-4
TRINITY_DN128252_c10_g2_i3	pro-interleukin-16 isoform X2
TRINITY_DN128242_c1_g2_i10	PQ-loop repeat-containing 1 isoform X2
TRINITY_DN128205_c6_g4_i2	transcription factor NF-E2 45 kDa subunit
TRINITY_DN128205_c6_g4_i7	N-terminal EF-hand calcium-binding 2 isoform X3
TRINITY_DN128209_c0_g1_i1	CAP-Gly domain-containing linker 2 isoform X2
TRINITY_DN115551_c0_g1_i3	serine threonine- kinase 25
TRINITY_DN127620_c1_g1_i5	kelch 22 isoform X2
TRINITY_DN127687_c0_g1_i15	arf-GAP with Rho-GAP ANK repeat and PH domain-containing 2 isoform X1
TRINITY_DN127661_c2_g1_i1	---NA---
TRINITY_DN127655_c1_g1_i25	manganese-transporting ATPase 13A1
TRINITY_DN125789_c1_g1_i7	---NA---
TRINITY_DN125738_c5_g1_i5	PHD finger 10 isoform X2
TRINITY_DN125777_c0_g1_i10	N-glycosylase DNA lyase isoform X1
TRINITY_DN125739_c0_g1_i4	antimicrobial peptide NK-lysin-like isoform X1
TRINITY_DN122734_c1_g4_i3	seleno O isoform X2
TRINITY_DN122780_c0_g1_i18	zinc finger 513
TRINITY_DN118378_c2_g1_i4	cyclin-dependent kinase 2-associated 2 isoform X1
TRINITY_DN118378_c3_g1_i1	---NA---
TRINITY_DN118392_c0_g2_i3	melanoma-associated antigen D1
TRINITY_DN118359_c0_g1_i5	developmentally-regulated GTP-binding 2
TRINITY_DN113761_c0_g1_i2	trophoblast Kunitz domain 1-like
TRINITY_DN113737_c0_g1_i1	NUAK family SNF1-like kinase 2
TRINITY_DN110899_c0_g1_i1	peroxisomal N(1)-acetyl-spermine spermidine oxidase isoform X2
TRINITY_DN128352_c0_g1_i10	disintegrin and metallo ase domain-containing 8 isoform X1
TRINITY_DN128380_c1_g1_i1	SH2 domain-containing 6 isoform X1
TRINITY_DN128399_c0_g2_i13	H(+) Cl(-) exchange transporter 7
TRINITY_DN128343_c2_g3_i4	ankyrin repeat and BTB POZ domain-containing 2
TRINITY_DN128363_c5_g3_i17	DNA ligase 3 isoform X2
TRINITY_DN123747_c1_g1_i2	---NA---
TRINITY_DN123794_c1_g1_i8	neuralized 4
TRINITY_DN123728_c0_g2_i2	FAM179B isoform X1
TRINITY_DN123741_c0_g4_i2	cAMP-dependent kinase type II-alpha regulatory subunit
TRINITY_DN123750_c0_g1_i3	coiled-coil domain-containing 24 isoform X1
TRINITY_DN108824_c0_g1_i2	GTPase HRas isoform X2
TRINITY_DN116883_c0_g1_i1	torsin-4A
TRINITY_DN116882_c0_g2_i1	glioma tumor suppressor candidate region gene 2 isoform X1
TRINITY_DN116882_c0_g2_i4	glioma tumor suppressor candidate region gene 2 isoform X2
TRINITY_DN116839_c0_g1_i6	TPA: CG2446-like
TRINITY_DN125866_c4_g1_i1	CXXC-type zinc finger 5
TRINITY_DN125819_c7_g5_i6	26S proteasome non-ATPase regulatory subunit 3
TRINITY_DN125891_c3_g2_i13	semaphorin-4A isoform X1
TRINITY_DN125397_c6_g1_i1	elongation of very long chain fatty acids 4
TRINITY_DN125334_c0_g1_i3	cytochrome b-c1 complex subunit mitochondrial
TRINITY_DN125380_c0_g1_i1	PDZ and LIM domain 7 isoform X11
TRINITY_DN125343_c6_g1_i1	inositol hexakisphosphate kinase 1 isoform X2
TRINITY_DN125324_c0_g1_i10	midnolin isoform X2
TRINITY_DN114133_c0_g1_i1	grainyhead 2 homolog isoform X3
TRINITY_DN113679_c0_g1_i4	chromatin complexes subunit BAP18 isoform X2
TRINITY_DN123039_c0_g1_i9	myeloid leukemia factor 2 isoform X2
TRINITY_DN123005_c0_g2_i2	MPN domain-containing
TRINITY_DN123085_c0_g1_i8	pre-mRNA-processing-splicing factor 8
TRINITY_DN103442_c0_g2_i1	NADH dehydrogenase [ubiquinone] 1 subunit C2
TRINITY_DN120194_c0_g1_i1	zinc finger Gfi-1
TRINITY_DN103648_c0_g2_i1	ubiquitin-conjugating enzyme E2 C
TRINITY_DN123209_c2_g1_i12	serine arginine-rich splicing factor 7 isoform X3
TRINITY_DN123283_c0_g4_i4	lymphocyte activation gene 3
TRINITY_DN123295_c0_g3_i3	HRAS-like suppressor 3
TRINITY_DN123297_c0_g1_i8	microspherule 1 isoform X1
TRINITY_DN127015_c5_g3_i6	ARF GTPase-activating GIT1
TRINITY_DN127007_c0_g1_i9	major facilitator superfamily domain-containing 8
TRINITY_DN127001_c3_g2_i4	poly [ADP-ribose] polymerase 3 isoform X2
TRINITY_DN127076_c2_g2_i6	trinucleotide repeat-containing gene 18 isoform X1
TRINITY_DN127077_c1_g2_i1	prolyl 3-hydroxylase 1
TRINITY_DN127017_c2_g1_i5	U1 small nuclear ribonucleo 70 kDa
TRINITY_DN127013_c4_g1_i3	exosome complex component RRP42
TRINITY_DN122217_c6_g1_i1	epithelial membrane 2
TRINITY_DN122284_c1_g2_i2	SURP and G-patch domain-containing 1 isoform X1
TRINITY_DN122211_c0_g1_i4	neurochondrin isoform X1
TRINITY_DN122211_c0_g2_i1	transcription factor AP-2-epsilon
TRINITY_DN121330_c0_g1_i2	lipase maturation factor 2
TRINITY_DN120848_c0_g1_i1	pre-mRNA-splicing factor SYF1
TRINITY_DN121003_c0_g2_i5	---NA---
TRINITY_DN124077_c8_g1_i9	zinc finger 142
TRINITY_DN124078_c0_g1_i1	T-cell surface glyco CD3 delta chain
TRINITY_DN124019_c2_g1_i1	Coiled-coil domain-containing 72
TRINITY_DN120052_c0_g1_i7	mitochondrial fission process 1
TRINITY_DN128557_c4_g3_i1	vacuolar sorting-associated 52 homolog isoform X1
TRINITY_DN128506_c9_g1_i5	TIMELESS-interacting isoform X1
TRINITY_DN128515_c0_g2_i1	LYR motif-containing 4
TRINITY_DN128531_c2_g1_i5	reverse transcriptase-like
TRINITY_DN128542_c0_g1_i1	mitochondrial uncoupling 2
TRINITY_DN128519_c2_g2_i1	TPA: immunoglobulin-like transcript 8-like
TRINITY_DN128541_c3_g1_i6	UPF0544 C5orf45 homolog
TRINITY_DN128555_c0_g1_i9	GTP-binding 1 isoform X2
TRINITY_DN128556_c2_g1_i3	tyrosine- kinase Lck
TRINITY_DN128528_c2_g2_i5	ral GTPase-activating subunit beta isoform X1
TRINITY_DN128571_c0_g3_i5	eukaryotic peptide chain release factor GTP-binding subunit ERF3B
TRINITY_DN118834_c0_g1_i7	UBX domain-containing 1 isoform X2
TRINITY_DN120200_c0_g1_i7	SMG9 isoform X2
TRINITY_DN121282_c0_g2_i3	zinc finger and BTB domain-containing 7B
TRINITY_DN121277_c3_g4_i3	serine threonine- phosphatase 2B catalytic subunit gamma isoform isoform X2
TRINITY_DN125680_c0_g3_i2	uncharacterized protein LOC111151774
TRINITY_DN125657_c2_g3_i2	glycine cleavage system H mitochondrial
TRINITY_DN125665_c0_g1_i7	cerebral cavernous malformations 2 isoform X1
TRINITY_DN125612_c0_g2_i11	E3 ubiquitin- ligase synoviolin isoform X1
TRINITY_DN125613_c1_g1_i8	GPR108 isoform X1
TRINITY_DN125658_c0_g1_i9	mitochondrial Rho GTPase 2 isoform X2
TRINITY_DN125618_c10_g1_i9	lupus La
TRINITY_DN125622_c5_g4_i1	COX assembly mitochondrial homolog
TRINITY_DN179510_c0_g1_i1	prolyl-tRNA synthetase associated domain-containing 1
TRINITY_DN128894_c4_g1_i8	tyrosine- kinase ZAP-70 isoform X2
TRINITY_DN128835_c0_g1_i1	T cell receptor gamma
TRINITY_DN128895_c0_g2_i2	autophagy-related 9A isoform X1
TRINITY_DN128866_c3_g2_i1	---NA---
TRINITY_DN128863_c1_g4_i7	COP9 signalosome complex subunit 3 isoform X3
TRINITY_DN128836_c2_g1_i5	inactive phospholipase C 2 isoform X1
TRINITY_DN128836_c2_g1_i16	inactive phospholipase C 2 isoform X1
TRINITY_DN128846_c3_g1_i7	selenocysteine insertion sequence-binding 2 isoform X4
TRINITY_DN128806_c0_g1_i1	von Willebrand factor A domain-containing 8
TRINITY_DN128870_c2_g1_i4	probable G- coupled receptor 148-like isoform X1
TRINITY_DN128654_c1_g1_i15	peregrin isoform X3
TRINITY_DN128682_c4_g6_i8	runt-related transcription factor 2 isoform X2
TRINITY_DN128674_c0_g4_i7	transport Sec31A isoform X1
TRINITY_DN128640_c5_g9_i15	ubiquitin carboxyl-terminal hydrolase 25 isoform X7
TRINITY_DN128694_c1_g4_i8	unconventional myosin-XVIIIa isoform X9
TRINITY_DN128456_c5_g4_i4	succinate dehydrogenase [ubiquinone] iron-sulfur mitochondrial
TRINITY_DN128463_c6_g1_i2	c-C motif chemokine 5
TRINITY_DN128492_c6_g4_i17	lysine-specific demethylase PHF2 isoform X1
TRINITY_DN119467_c0_g1_i5	ras-related Rab-37 isoform X1
TRINITY_DN119442_c0_g1_i1	palmitoyltransferase ZDHHC3 isoform X8
TRINITY_DN119436_c0_g2_i3	Low molecular weight phosphotyrosine phosphatase
TRINITY_DN123632_c7_g4_i2	ras-related Rab-26-like
TRINITY_DN123619_c1_g1_i1	PWWP domain-containing MUM1
TRINITY_DN123677_c2_g4_i11	tyrosine- kinase BAZ1B
TRINITY_DN123670_c0_g1_i1	RNA polymerase II-associated 1 isoform X1
TRINITY_DN129302_c0_g2_i13	integrin alpha-5
TRINITY_DN129314_c5_g2_i2	cysteine-rich 1
TRINITY_DN129392_c19_g2_i9	pecanex 3
TRINITY_DN129337_c2_g1_i3	semaphorin-4D isoform X2
TRINITY_DN129327_c0_g1_i7	cytoplasmic 2
TRINITY_DN129321_c2_g2_i1	T-cell receptor beta
TRINITY_DN129331_c4_g1_i21	estradiol 17-beta-dehydrogenase 8 isoform X1
TRINITY_DN129331_c5_g3_i4	CREB-binding isoform X2
TRINITY_DN124749_c2_g3_i6	ADP-ribosylation factor 8A
TRINITY_DN124703_c2_g1_i1	BCL-6 corepressor
TRINITY_DN127837_c4_g3_i4	ectonucleoside triphosphate diphosphohydrolase 6 isoform X1
TRINITY_DN127800_c0_g3_i1	structural maintenance of chromosomes 5 isoform X1
TRINITY_DN127846_c5_g1_i1	PREDICTED: atherin-like
TRINITY_DN113275_c1_g2_i1	---NA---
TRINITY_DN128752_c3_g8_i8	nck-associated 1-like
TRINITY_DN128762_c1_g1_i19	UPF0378 KIAA0100 homolog
TRINITY_DN128745_c6_g3_i2	rabankyrin-5 isoform X1
TRINITY_DN128766_c3_g1_i2	cyclin-dependent kinase 12 isoform X3
TRINITY_DN128775_c3_g7_i26	AF4 FMR2 family member 1 isoform X7
TRINITY_DN128701_c7_g4_i7	nuclear factor NF-kappa-B p105 subunit isoform X2
TRINITY_DN128793_c0_g5_i9	CCR4-NOT transcription complex subunit 1 isoform X1
TRINITY_DN128793_c0_g5_i13	CCR4-NOT transcription complex subunit 1 isoform X3
TRINITY_DN128720_c1_g1_i2	and PH domain-containing 2
TRINITY_DN128735_c3_g1_i5	histone-lysine N-methyltransferase SETDB1 isoform X1
TRINITY_DN128717_c0_g3_i4	exocyst complex component 7 isoform X4
TRINITY_DN128751_c3_g2_i1	---NA---
TRINITY_DN128777_c1_g1_i2	Rapamycin-insensitive companion of mTOR
TRINITY_DN128777_c1_g1_i3	Rapamycin-insensitive companion of mTOR
TRINITY_DN128761_c3_g1_i1	DNA repair complementing XP-C cells isoform X1
TRINITY_DN128783_c7_g1_i2	RAF proto-oncogene serine threonine- kinase
TRINITY_DN122876_c3_g8_i5	tumor necrosis factor receptor superfamily member 6
TRINITY_DN122827_c13_g5_i1	zinc finger 510
TRINITY_DN125232_c10_g2_i2	ORF2
TRINITY_DN125295_c2_g5_i1	---NA---
TRINITY_DN125242_c1_g1_i5	sodium potassium-transporting ATPase subunit alpha-1
TRINITY_DN125242_c1_g1_i6	sodium potassium-transporting ATPase subunit alpha-1
TRINITY_DN125297_c0_g2_i2	Krueppel-like factor 2
TRINITY_DN125236_c0_g2_i3	---NA---
TRINITY_DN125281_c7_g7_i1	serglycin isoform X1
TRINITY_DN125230_c14_g1_i1	Sodium channel type 7 subunit
TRINITY_DN111271_c0_g1_i1	TPA: c-Maf-inducing -like
TRINITY_DN125990_c40_g12_i2	nuclear body SP140 isoform X23
TRINITY_DN125964_c2_g3_i1	dnaJ homolog subfamily C member 2 isoform X2
TRINITY_DN125900_c1_g1_i1	chloride intracellular channel 2
TRINITY_DN125914_c13_g1_i1	---NA---
TRINITY_DN125971_c0_g1_i6	nuclear factor erythroid 2-related factor 3
TRINITY_DN125995_c2_g1_i17	large neutral amino acids transporter small subunit 4
TRINITY_DN125944_c7_g7_i1	I38588reverse transcriptase homolog - human retrotransposon L1
TRINITY_DN118401_c0_g1_i8	F-box-like WD repeat-containing TBL1XR1 isoform X1
TRINITY_DN118407_c1_g1_i1	BOLA class I histocompatibility alpha chain BL3-6-like isoform X1
TRINITY_DN118413_c0_g1_i2	FAM60A isoform X1
TRINITY_DN118434_c0_g1_i1	NLRC5 isoform X7
TRINITY_DN128085_c7_g4_i1	FAM210B isoform X1
TRINITY_DN128040_c5_g2_i1	CASP8 and FADD-like apoptosis regulator isoform X1
TRINITY_DN128080_c0_g1_i4	E3 ubiquitin- ligase Hakai isoform X1
TRINITY_DN128033_c2_g1_i5	serine threonine- phosphatase 2A regulatory subunit B subunit gamma
TRINITY_DN128000_c2_g2_i1	transcription intermediary factor 1-alpha isoform X1
TRINITY_DN128079_c6_g2_i1	tetratricopeptide repeat 13 isoform X5
TRINITY_DN128084_c0_g1_i6	early endosome antigen 1 isoform X2
TRINITY_DN128068_c1_g1_i1	stomatin 1 isoform X1
TRINITY_DN128068_c1_g1_i10	stomatin 1 isoform X3
TRINITY_DN128004_c2_g5_i6	AF-10 isoform X13
TRINITY_DN128066_c10_g3_i11	cold-inducible RNA-binding isoform X1
TRINITY_DN124924_c0_g1_i2	transcription regulator BACH1
TRINITY_DN124984_c0_g1_i1	hypothetical protein PANDA_019388, partial
TRINITY_DN124981_c4_g1_i7	CD97 antigen isoform X1
TRINITY_DN124936_c4_g1_i1	tetratricopeptide repeat 13 isoform X5
TRINITY_DN124935_c0_g1_i2	transcription factor HES-4 isoform X1
TRINITY_DN123916_c0_g2_i5	histamine H2 receptor isoform X1
TRINITY_DN123979_c1_g1_i1	IWS1 homolog isoform X5
TRINITY_DN123941_c0_g1_i5	anaphase-promoting complex subunit 1 isoform X1
TRINITY_DN123988_c0_g3_i7	pre-mRNA-splicing factor CWC22 homolog
TRINITY_DN123960_c2_g3_i3	ETS domain-containing Elk-3 isoform X4
TRINITY_DN123936_c5_g2_i1	lisH domain-containing FOPNL isoform X1
TRINITY_DN123957_c2_g6_i1	B Chain Structural insights into the catalytic mechanism of CD38: Evidence for a conformationally flexible covalent enzyme-substrate
TRINITY_DN123918_c2_g3_i2	---NA---
TRINITY_DN123962_c4_g1_i4	trinucleotide repeat-containing gene 6B isoform X1
TRINITY_DN123924_c0_g1_i1	hypothetical protein PAL_GLEAN10005566
TRINITY_DN124148_c6_g2_i9	poly [ADP-ribose] polymerase 9
TRINITY_DN124148_c6_g2_i12	E3 ubiquitin- ligase DTX3L
TRINITY_DN124154_c3_g1_i9	cyclic AMP-dependent transcription factor ATF-3 isoform X2
TRINITY_DN124114_c2_g1_i1	transmembrane 9 superfamily member 2-like isoform X2
TRINITY_DN124170_c6_g2_i5	galectin-3
TRINITY_DN124117_c6_g1_i1	reverse transcriptase-like
TRINITY_DN119070_c0_g4_i1	FAM185A isoform X4
TRINITY_DN119016_c3_g2_i1	EF-hand calcium-binding domain-containing 1 isoform X5
TRINITY_DN119379_c6_g1_i1	zinc finger 77-like
TRINITY_DN127112_c10_g3_i1	peroxisomal N(1)-acetyl-spermine spermidine oxidase isoform X1
TRINITY_DN127112_c11_g1_i2	---NA---
TRINITY_DN127108_c7_g1_i1	---NA---
TRINITY_DN127154_c0_g3_i2	mothers against decapentaplegic homolog 2 isoform X3
TRINITY_DN127162_c1_g1_i2	nucleolar 8 isoform X1
TRINITY_DN127156_c8_g1_i1	hCG2012566
TRINITY_DN127155_c112_g2_i1	olfactory receptor 10V1-like
TRINITY_DN127142_c1_g1_i3	COMM domain-containing 9
TRINITY_DN127191_c1_g2_i1	sulfide:quinone mitochondrial isoform X1
TRINITY_DN127140_c4_g1_i1	PREDICTED: LOW QUALITY PROTEIN: protein S100-A11-like
TRINITY_DN126524_c2_g2_i2	MHC class II antigen
TRINITY_DN126501_c0_g1_i3	ribonuclease ZC3H12A
TRINITY_DN126542_c3_g2_i1	TLD domain-containing 2 isoform X1
TRINITY_DN126573_c3_g1_i11	kinase C-binding
TRINITY_DN126545_c2_g1_i4	cathepsin Z
TRINITY_DN126545_c2_g1_i5	Cathepsin Z
TRINITY_DN126545_c2_g1_i7	cathepsin Z
TRINITY_DN126509_c0_g1_i1	probable helicase senataxin
TRINITY_DN126537_c2_g2_i1	signal-regulatory beta-1 isoform 3-like
TRINITY_DN126505_c1_g6_i1	---NA---
TRINITY_DN126558_c9_g2_i2	interleukin-10 receptor subunit alpha
TRINITY_DN126558_c9_g2_i8	interleukin-10 receptor subunit alpha
TRINITY_DN126566_c8_g2_i1	---NA---
TRINITY_DN126515_c5_g1_i1	---NA---
TRINITY_DN126515_c7_g13_i3	CREB-regulated transcription coactivator 3 isoform X1
TRINITY_DN126552_c1_g2_i3	wiskott-Aldrich syndrome family member 2
TRINITY_DN126582_c4_g1_i1	pulmonary surfactant-associated B
TRINITY_DN126581_c2_g5_i10	F-BAR and double SH3 domains 2 isoform X2
TRINITY_DN119761_c0_g2_i3	Krueppel-like factor 4 isoform X2
TRINITY_DN122967_c4_g2_i8	SOSS complex subunit C
TRINITY_DN122998_c17_g2_i1	Zinc finger 367
TRINITY_DN122994_c0_g1_i2	polypyrimidine tract-binding 1 isoform X1
TRINITY_DN122962_c17_g3_i1	cohesin subunit SA-2
TRINITY_DN100465_c0_g1_i1	---NA---
TRINITY_DN117338_c0_g1_i1	interferon-induced very large GTPase 1-like
TRINITY_DN117144_c0_g1_i1	integral membrane 2C
TRINITY_DN121754_c10_g4_i7	sn1-specific diacylglycerol lipase beta
TRINITY_DN121710_c2_g3_i2	BTB POZ domain-containing
TRINITY_DN121760_c0_g1_i1	very large A-kinase anchor
TRINITY_DN121715_c0_g1_i1	---NA---
TRINITY_DN128214_c2_g2_i5	RING finger and SPRY domain-containing 1
TRINITY_DN128214_c2_g2_i7	RING finger and SPRY domain-containing 1
TRINITY_DN128253_c1_g1_i5	membrane-associated guanylate WW and PDZ domain-containing 2
TRINITY_DN128248_c3_g4_i1	leucyl-cystinyl aminopeptidase
TRINITY_DN128221_c4_g4_i3	intercellular adhesion molecule 3
TRINITY_DN128256_c15_g1_i5	serine arginine-rich splicing factor 11 isoform X2
TRINITY_DN128283_c0_g3_i12	retina-specific copper amine oxidase isoform X1
TRINITY_DN128205_c7_g1_i1	---NA---
TRINITY_DN128240_c4_g3_i1	---NA---
TRINITY_DN128284_c4_g3_i6	neuropilin-2 isoform X4
TRINITY_DN128234_c0_g1_i3	elongation factor 1-alpha 1
TRINITY_DN127665_c4_g1_i7	poly(A) RNA polymerase GLD2 isoform X2
TRINITY_DN127691_c2_g3_i3	capZ-interacting isoform X2
TRINITY_DN127634_c6_g4_i2	TPA: hypothetical protein BOS_10303
TRINITY_DN127614_c1_g1_i5	ras-related Rab-22A
TRINITY_DN127625_c1_g1_i3	UPF0600 C5orf51 homolog isoform X1
TRINITY_DN127645_c6_g8_i1	---NA---
TRINITY_DN127606_c0_g1_i13	A-kinase anchor mitochondrial isoform X1
TRINITY_DN127647_c0_g3_i5	DDB1- and CUL4-associated factor 11 isoform X1
TRINITY_DN127658_c2_g6_i2	GPI mannosyltransferase 3 isoform X1
TRINITY_DN127637_c1_g1_i2	tripartite motif-containing 5-like
TRINITY_DN127637_c1_g1_i12	tripartite motif-containing 5-like
TRINITY_DN127631_c0_g1_i3	PREDICTED: uncharacterized protein LOC106992064
TRINITY_DN127629_c4_g5_i14	cytochrome b-245 heavy chain
TRINITY_DN127646_c1_g3_i8	bromodomain adjacent to zinc finger domain 1A
TRINITY_DN127697_c4_g1_i1	---NA---
TRINITY_DN127697_c6_g5_i1	---NA---
TRINITY_DN125714_c7_g1_i4	transcriptional repressor CTCF isoform X1
TRINITY_DN125762_c0_g1_i8	phosphatase methylesterase 1 isoform X3
TRINITY_DN125720_c0_g2_i1	E3 ubiquitin- ligase listerin
TRINITY_DN125702_c1_g3_i1	---NA---
TRINITY_DN125781_c3_g1_i2	receptor-type tyrosine- phosphatase eta
TRINITY_DN125709_c4_g1_i6	WDR26 isoform
TRINITY_DN125709_c4_g1_i12	WD repeat-containing 26 isoform X1
TRINITY_DN125748_c2_g1_i10	interferon-induced 35 kDa
TRINITY_DN125748_c2_g1_i14	interferon-induced 35 kDa
TRINITY_DN125736_c3_g3_i1	zinc finger CCHC domain-containing 2
TRINITY_DN125726_c1_g1_i1	hCG2042902
TRINITY_DN125764_c2_g1_i5	tetratricopeptide repeat 33
TRINITY_DN125764_c2_g1_i7	Tetratricopeptide repeat 33
TRINITY_DN125705_c3_g5_i1	O- case
TRINITY_DN125740_c0_g3_i2	1510254AL1 repetitive element ORF
TRINITY_DN122740_c2_g1_i1	isoform CRA_b
TRINITY_DN122710_c0_g2_i7	E3 ubiquitin- ligase HERC2 isoform X3
TRINITY_DN122752_c3_g1_i2	interleukin-1 beta
TRINITY_DN122798_c0_g3_i10	TAR DNA-binding 43
TRINITY_DN122798_c0_g3_i16	mannan-binding lectin serine protease 2 isoform X1
TRINITY_DN122798_c0_g3_i18	TAR DNA-binding 43 isoform X2
TRINITY_DN122720_c0_g2_i7	tyrosine- phosphatase non-receptor type 6 isoform X2
TRINITY_DN122755_c2_g10_i6	vasculin isoform X1
TRINITY_DN107527_c0_g1_i1	glyco integral membrane 1 isoform X2
TRINITY_DN128340_c0_g1_i1	catechol O-methyltransferase
TRINITY_DN128367_c5_g5_i1	plasma membrane calcium-transporting ATPase 4 isoform X2
TRINITY_DN128388_c3_g7_i1	---NA---
TRINITY_DN128353_c7_g2_i4	Ras-related Rap-1b
TRINITY_DN128320_c0_g1_i4	anoctamin-6 isoform X2
TRINITY_DN128362_c5_g1_i4	FAM84B
TRINITY_DN128344_c0_g4_i12	baculoviral IAP repeat-containing 3 isoform X1
TRINITY_DN128356_c6_g1_i2	chromodomain-helicase-DNA-binding 1 isoform X1
TRINITY_DN128372_c4_g4_i1	---NA---
TRINITY_DN128338_c1_g1_i4	membrane-spanning 4-domains subfamily A member 7
TRINITY_DN128338_c1_g1_i6	membrane-spanning 4-domains subfamily A member 7
TRINITY_DN128347_c0_g5_i10	chromodomain-helicase-DNA-binding 9 isoform X1
TRINITY_DN128355_c1_g1_i1	---NA---
TRINITY_DN128355_c1_g3_i2	cytosolic 5 -nucleotidase 3A isoform X2
TRINITY_DN128355_c1_g3_i7	---NA---
TRINITY_DN128354_c8_g4_i7	guanylate-binding 4 isoform X3
TRINITY_DN128307_c0_g1_i8	von Willebrand factor A domain-containing 8 isoform X5
TRINITY_DN128341_c2_g5_i5	echinoderm microtubule-associated -like 4 isoform X3
TRINITY_DN128379_c1_g3_i6	vacuolar sorting-associated 8 homolog isoform X2
TRINITY_DN123781_c5_g1_i6	double-stranded RNA-binding Staufen homolog 1 isoform X6
TRINITY_DN123749_c18_g3_i1	membrane FAM159A isoform X2
TRINITY_DN123747_c1_g1_i9	isoform CRA_a
TRINITY_DN123724_c0_g1_i2	armadillo repeat-containing X-linked 3
TRINITY_DN123715_c3_g2_i1	myomegalin isoform X18
TRINITY_DN123726_c1_g1_i4	cytosolic non-specific dipeptidase
TRINITY_DN124853_c6_g3_i6	---NA---
TRINITY_DN124848_c2_g3_i6	vascular endothelial zinc finger 1 isoform X2
TRINITY_DN124890_c3_g5_i4	polyadenylate-binding 1
TRINITY_DN124840_c0_g2_i5	peptide chain release factor 1- mitochondrial isoform X2
TRINITY_DN124840_c0_g2_i7	peptide chain release factor 1- mitochondrial isoform X2
TRINITY_DN124824_c1_g3_i6	exocyst complex component 1 isoform X1
TRINITY_DN124859_c2_g8_i13	next to BRCA1 gene 1 isoform X1
TRINITY_DN124812_c6_g1_i1	---NA---
TRINITY_DN124815_c0_g2_i4	pre-mRNA-splicing factor CWC25 homolog
TRINITY_DN108302_c0_g1_i1	---NA---
TRINITY_DN125866_c7_g1_i6	RNA-binding 3
TRINITY_DN125833_c7_g4_i6	hypothetical protein M91_18992, partial
TRINITY_DN125802_c1_g1_i1	GTP-binding Rit1
TRINITY_DN125809_c9_g1_i14	zinc finger 354A isoform X1
TRINITY_DN125899_c1_g1_i9	cyclin-T2 isoform X3
TRINITY_DN125882_c5_g4_i1	---NA---
TRINITY_DN125851_c6_g1_i3	proteasome subunit alpha type-4 isoform X2
TRINITY_DN125804_c2_g1_i1	---NA---
TRINITY_DN125320_c3_g4_i7	peroxisomal N(1)-acetyl-spermine spermidine oxidase isoform X2
TRINITY_DN125386_c5_g1_i1	N-terminal EF-hand calcium-binding 2 isoform X3
TRINITY_DN125380_c0_g1_i13	PDZ and LIM domain 7 isoform X11
TRINITY_DN125318_c10_g3_i3	retinitis pigmentosa 9 isoform X1
TRINITY_DN125324_c0_g1_i7	midnolin isoform X1
TRINITY_DN125388_c14_g4_i1	Transposon TX1 uncharacterized 149 kDa
TRINITY_DN123013_c3_g4_i9	transcription factor EB
TRINITY_DN123059_c0_g1_i1	---NA---
TRINITY_DN123060_c1_g1_i1	delta homolog 2 isoform X2
TRINITY_DN123005_c0_g1_i3	endophilin-A2 isoform X1
TRINITY_DN106119_c0_g1_i1	peroxisomal N(1)-acetyl-spermine spermidine oxidase isoform X2
TRINITY_DN116339_c1_g1_i1	PREDICTED: uncharacterized protein LOC104987203
TRINITY_DN120197_c0_g1_i3	tumor p53-inducible nuclear 1 isoform X1
TRINITY_DN120188_c0_g2_i7	---NA---
TRINITY_DN120109_c1_g2_i1	hypothetical protein I79_010690
TRINITY_DN120118_c1_g1_i1	---NA---
TRINITY_DN123283_c0_g4_i6	lymphocyte activation gene 3
TRINITY_DN123214_c0_g1_i1	amyloid 2 isoform X6
TRINITY_DN123279_c1_g1_i5	transcriptional SWT1 isoform X5
TRINITY_DN123233_c0_g1_i3	tigger transposable element-derived 1-like isoform X7
TRINITY_DN123298_c2_g4_i2	rho GTPase-activating 5 isoform X1
TRINITY_DN127053_c3_g1_i3	aldehyde mitochondrial
TRINITY_DN127053_c3_g1_i5	mitochondrial aldehyde dehydrogenase
TRINITY_DN127043_c12_g1_i3	PML isoform X2
TRINITY_DN127091_c0_g1_i1	beta-1,3-N-acetylglucosaminyltransferase lunatic fringe
TRINITY_DN127017_c1_g3_i2	interleukin-2 receptor subunit beta isoform X1
TRINITY_DN127034_c3_g1_i1	dnaJ homolog subfamily C member 10
TRINITY_DN127024_c3_g1_i1	HNRNPU isoform
TRINITY_DN127094_c0_g2_i4	kidney mitochondrial carrier 1
TRINITY_DN127004_c1_g3_i1	serine- kinase ATM isoform X1
TRINITY_DN127049_c3_g1_i5	pumilio homolog 2 isoform X4
TRINITY_DN127009_c6_g3_i21	ubiquitin conjugation factor E4 A
TRINITY_DN122275_c1_g1_i1	zinc finger E-box-binding homeobox 2
TRINITY_DN122275_c2_g2_i4	FAM46A isoform X1
TRINITY_DN122279_c0_g2_i1	zinc finger 106 isoform X1
TRINITY_DN122279_c0_g3_i1	zinc finger 106 isoform X1
TRINITY_DN121391_c3_g1_i1	---NA---
TRINITY_DN121314_c0_g1_i1	BRO1 domain-containing BROX isoform X2
TRINITY_DN113914_c0_g1_i1	TPA: solute carrier family member 4
TRINITY_DN113993_c1_g1_i1	PREDICTED: uncharacterized protein C1orf43 homolog isoform X3
TRINITY_DN120851_c0_g2_i1	FAM76A isoform X2
TRINITY_DN120050_c0_g1_i1	ORF2 contains a reverse transcriptase domain
TRINITY_DN120067_c0_g2_i1	zinc finger 81
TRINITY_DN128524_c0_g3_i1	probable ribonuclease ZC3H12C isoform X1
TRINITY_DN128501_c1_g1_i1	ubiquitin-conjugating enzyme E2 D3
TRINITY_DN128501_c1_g2_i5	ubiquitin-conjugating enzyme E2 D2 isoform X2
TRINITY_DN128501_c1_g8_i1	hypothetical protein M91_05744, partial
TRINITY_DN128539_c4_g2_i4	programmed cell death 6-interacting isoform X1
TRINITY_DN128583_c2_g3_i1	---NA---
TRINITY_DN128583_c2_g5_i7	leucine-rich repeat flightless-interacting 2 isoform X14
TRINITY_DN128532_c3_g1_i1	mastermind 3
TRINITY_DN128558_c1_g3_i2	fatty acyl- reductase 1 isoform X2
TRINITY_DN128581_c4_g2_i2	60S ribosomal L7a
TRINITY_DN128597_c1_g1_i7	splicing regulatory glutamine lysine-rich 1 isoform X4
TRINITY_DN128541_c3_g1_i9	sequestosome-1 isoform X1
TRINITY_DN128593_c3_g3_i29	probable E3 ubiquitin- ligase HERC1 isoform X1
TRINITY_DN128591_c1_g5_i9	serpin B8 isoform X1
TRINITY_DN128556_c3_g5_i1	tyrosine- kinase HCK isoform X1
TRINITY_DN128528_c2_g1_i2	ral GTPase-activating subunit beta isoform X2
TRINITY_DN128528_c2_g2_i6	ral GTPase-activating subunit beta isoform X1
TRINITY_DN128587_c0_g7_i8	girdin isoform X1
TRINITY_DN128502_c1_g1_i1	beta-arrestin-1 isoform X1
TRINITY_DN128502_c1_g1_i12	beta-arrestin-1 isoform X2
TRINITY_DN118821_c0_g1_i1	ADP-ribosylation factor 5B
TRINITY_DN120241_c0_g1_i1	ubiquitin-conjugating enzyme E2 R2
TRINITY_DN120276_c0_g1_i1	lysosomal-associated transmembrane 4A
TRINITY_DN120284_c0_g1_i1	---NA---
TRINITY_DN121271_c0_g3_i1	sorting nexin-24 isoform X1
TRINITY_DN121219_c2_g2_i2	tumor necrosis factor receptor superfamily member 10A isoform X2
[truncated: 2,227 more rows]

## Sheet: Trait2
SeqName	Description
TRINITY_DN17611_c0_g1_i1	angiogenin-1 precursor
TRINITY_DN25163_c0_g1_i1	---NA---
TRINITY_DN67949_c0_g1_i1	scavenger receptor cysteine-rich domain-containing SCART1-like
TRINITY_DN11586_c0_g2_i1	MAP kinase-activated kinase
TRINITY_DN15210_c0_g1_i1	probable 8-oxo-dGTP diphosphatase NUDT15 isoform X2
TRINITY_DN12796_c0_g1_i1	asparagine--tRNA cytoplasmic
TRINITY_DN67797_c0_g1_i1	vaccination-induced cytokine
TRINITY_DN20682_c0_g1_i1	rab GTPase-binding effector
TRINITY_DN19125_c0_g2_i1	---NA---
TRINITY_DN53435_c0_g1_i1	---NA---
TRINITY_DN24726_c1_g2_i7	T cell receptor beta
TRINITY_DN24726_c1_g5_i2	AF453325_2T cell receptor beta
TRINITY_DN24766_c0_g1_i2	DENN domain-containing
TRINITY_DN24750_c2_g6_i6	RAF proto-oncogene serine threonine- kinase
TRINITY_DN24796_c1_g2_i8	arf-GAP with coiled- ANK repeat and PH domain-containing 1 isoform X1
TRINITY_DN24787_c0_g1_i2	schlafen family member 11-like
TRINITY_DN24758_c2_g2_i3	adhesion G -coupled receptor E3 isoform X2
TRINITY_DN24751_c0_g1_i3	GTPase IMAP family member 6
TRINITY_DN24741_c4_g1_i32	cationic amino acid transporter 3-like isoform X1
TRINITY_DN24778_c2_g3_i3	T cell receptor gamma
TRINITY_DN24788_c0_g1_i2	double-stranded RNA-specific adenosine deaminase isoform X2
TRINITY_DN3895_c0_g1_i3	PREDICTED: uncharacterized protein LOC105606886 isoform X1
TRINITY_DN23808_c0_g2_i3	CDK5 regulatory subunit-associated 2 isoform X1
TRINITY_DN23881_c0_g1_i4	ankyrin repeat and BTB POZ domain-containing 1 isoform X4
TRINITY_DN23881_c0_g1_i9	ankyrin repeat and BTB POZ domain-containing 1 isoform X3
TRINITY_DN23843_c0_g1_i1	ADAMTS 4-
TRINITY_DN23831_c1_g2_i2	unconventional myosin-Ig isoform X1
TRINITY_DN23830_c0_g1_i2	STAT3, partial
TRINITY_DN23876_c0_g1_i3	MFS-type transporter SLC18B1 isoform X3
TRINITY_DN24813_c6_g10_i3	killer cell immunoglobulin-like receptor
TRINITY_DN24816_c1_g2_i5	MHC class I antigen
TRINITY_DN24826_c7_g6_i1	multidrug resistance-associated 4 isoform X3
TRINITY_DN24819_c1_g1_i1	EML4 protein
TRINITY_DN59037_c0_g1_i1	---NA---
TRINITY_DN7372_c0_g1_i1	collagen alpha-1(III) chain-like
TRINITY_DN7362_c0_g1_i1	arachidonate 15-lipoxygenase isoform X1
TRINITY_DN21168_c0_g1_i1	tether containing UBX domain for GLUT4 isoform X3
TRINITY_DN21103_c0_g1_i2	chromobox homolog 1 isoform X1
TRINITY_DN21115_c0_g2_i4	rho guanine nucleotide exchange factor 6 isoform X5
TRINITY_DN28513_c0_g1_i1	olfactory receptor family
TRINITY_DN60238_c0_g1_i1	60S ribosomal L36a isoform X1
TRINITY_DN19465_c0_g1_i2	interleukin-15 receptor subunit alpha isoform X7
TRINITY_DN19421_c0_g1_i2	RNA polymerase II-associated factor 1 like
TRINITY_DN19717_c0_g2_i1	ribosome biogenesis BRX1 homolog
TRINITY_DN49494_c0_g1_i1	DNA mismatch repair Mlh1 isoform X1
TRINITY_DN24647_c0_g1_i2	-L-isoaspartate O-methyltransferase domain-containing 1 isoform X1
TRINITY_DN24698_c7_g9_i1	GMP reductase 1 isoform X2
TRINITY_DN24630_c0_g1_i6	M-phase inducer phosphatase 2 isoform X1
TRINITY_DN24601_c0_g1_i2	AN1-type zinc finger 2B isoform X4
TRINITY_DN24643_c3_g1_i5	ATP-dependent RNA helicase DDX42 isoform X1
TRINITY_DN24613_c1_g1_i18	nuclear body SP140 isoform X5
TRINITY_DN23052_c0_g2_i1	transcription elongation factor SPT6
TRINITY_DN24907_c0_g1_i1	myosin-binding H isoform X1
TRINITY_DN23490_c0_g2_i1	sentrin-specific protease 2 isoform X1
TRINITY_DN23469_c0_g1_i3	DNA damage-inducible transcript 3 isoform X1
TRINITY_DN23497_c0_g1_i4	dysbindin isoform X3
TRINITY_DN23497_c0_g1_i5	dysbindin isoform X3
TRINITY_DN23483_c0_g1_i1	MAP kinase-activating death domain -like isoform X1
TRINITY_DN23760_c0_g2_i4	splicing factor 1 isoform X13
TRINITY_DN23777_c0_g2_i1	prolactin regulatory element-binding
TRINITY_DN23751_c0_g2_i2	ATP-dependent DNA helicase Q1
TRINITY_DN23799_c0_g2_i1	tetraspanin-32 isoform X3
TRINITY_DN23763_c0_g1_i2	phosphatidylinositol 5-phosphate 4-kinase type-2 gamma isoform X2
TRINITY_DN23767_c0_g2_i6	NADPH-dependent diflavin oxidoreductase 1 isoform X2
TRINITY_DN20757_c0_g2_i1	ubiquitin 5 isoform X1
TRINITY_DN13641_c0_g2_i1	selenocysteine lyase isoform X3
TRINITY_DN18238_c0_g1_i1	arginyl aminopeptidase-like 1, cytosol
TRINITY_DN63812_c0_g1_i1	HRAS-like suppressor 3
TRINITY_DN21745_c0_g1_i1	---NA---
TRINITY_DN21780_c0_g1_i2	histone deacetylase isoform CRA_b
TRINITY_DN21434_c0_g1_i1	interferon regulatory factor 7
TRINITY_DN22996_c0_g1_i3	diacylglycerol kinase delta-like
TRINITY_DN19513_c0_g1_i1	serine threonine- kinase 11-interacting isoform X1
TRINITY_DN19542_c0_g1_i3	YEATS domain-containing 2 isoform X7
TRINITY_DN23387_c0_g1_i5	lysine-specific demethylase 5C isoform X9
TRINITY_DN23335_c0_g1_i1	---NA---
TRINITY_DN23335_c0_g2_i1	XIAP-associated factor 1 isoform X2
TRINITY_DN69325_c0_g1_i1	---NA---
TRINITY_DN21525_c0_g1_i5	WD repeat domain phosphoinositide-interacting 4 isoform X2
TRINITY_DN21884_c0_g1_i11	ankyrin repeat domain-containing 13D
TRINITY_DN21203_c0_g1_i2	PREDICTED: uncharacterized protein LOC102393963 isoform X1
TRINITY_DN21238_c0_g2_i1	symplekin isoform X1
TRINITY_DN30196_c0_g1_i1	GTP-binding REM 2
TRINITY_DN54748_c0_g1_i1	tripartite motif-containing 47
TRINITY_DN23615_c0_g1_i3	rho GTPase-activating 17 isoform X4
TRINITY_DN23633_c0_g1_i2	CLK4-associating serine arginine rich isoform X2
TRINITY_DN23694_c0_g2_i1	poly [ADP-ribose] polymerase
TRINITY_DN44310_c0_g1_i1	---NA---
TRINITY_DN24476_c0_g1_i15	phosphatidylinositol 3,4,5-trisphosphate 5-phosphatase 2
TRINITY_DN24492_c0_g1_i12	transport Sec16A isoform X2
TRINITY_DN24443_c1_g3_i1	---NA---
TRINITY_DN24479_c3_g6_i4	2 -5 -oligoadenylate synthase 2
TRINITY_DN24446_c0_g1_i5	PHD finger 12 isoform X1
TRINITY_DN24457_c0_g1_i2	DNA polymerase lambda isoform X3
TRINITY_DN24491_c0_g1_i6	unc-13 homolog D isoform X2
TRINITY_DN24448_c0_g2_i8	mitogen-activated kinase kinase kinase kinase 4
TRINITY_DN24416_c0_g1_i1	TPA: D-dopachrome decarboxylase-like
TRINITY_DN24416_c0_g1_i6	T-cell receptor gamma chain C region isoform X1
TRINITY_DN24060_c0_g1_i3	disintegrin and metallo ase domain-containing 8 isoform X3
TRINITY_DN24060_c0_g1_i5	disintegrin and metallo ase domain-containing 8 isoform X2
TRINITY_DN24024_c2_g1_i10	receptor-interacting serine threonine- kinase 1
TRINITY_DN24053_c0_g1_i2	eukaryotic translation initiation factor 4E
TRINITY_DN24015_c0_g1_i2	transcriptional repressor p66-alpha-like isoform X2
TRINITY_DN20006_c0_g3_i1	---NA---
TRINITY_DN20025_c0_g2_i2	hypothetical protein M91_17934
TRINITY_DN13193_c0_g2_i1	SH2 domain-containing 1A isoform X1
TRINITY_DN66146_c0_g1_i1	gag-pro-pol poly
TRINITY_DN22097_c0_g1_i3	tyrosine--tRNA cytoplasmic
TRINITY_DN22012_c0_g1_i1	heterogeneous nuclear ribonucleo s C1 C2 isoform X1
TRINITY_DN22080_c0_g1_i10	CUGBP Elav-like family member 2 isoform X2
TRINITY_DN22054_c0_g1_i6	luc7 3 isoform X3
TRINITY_DN22816_c0_g1_i1	TPA: CD300 molecule-like family member d-like
TRINITY_DN22827_c0_g2_i1	elongator complex 5
TRINITY_DN22874_c0_g3_i1	serine threonine- kinase ULK3 isoform X3
TRINITY_DN22808_c0_g1_i2	minor histocompatibility antigen H13 isoform X4
TRINITY_DN22896_c0_g1_i1	GPR108 isoform X1
TRINITY_DN16533_c0_g3_i1	---NA---
TRINITY_DN23238_c0_g1_i1	PREDICTED: uncharacterized protein LOC102328566
TRINITY_DN23257_c0_g1_i9	leucine-zipper-like transcriptional regulator
TRINITY_DN23291_c0_g1_i2	RING finger and transmembrane domain-containing
TRINITY_DN23235_c0_g1_i13	DNA-binding death effector domain-containing 2-like
TRINITY_DN24305_c1_g1_i1	PREDICTED: LOW QUALITY PROTEIN: uncharacterized protein LOC106992171
TRINITY_DN24305_c1_g12_i1	PREDICTED: LOW QUALITY PROTEIN: uncharacterized protein LOC106992171
TRINITY_DN24361_c0_g1_i2	GRAM domain-containing 4 isoform X5
TRINITY_DN24315_c0_g1_i3	THO complex subunit 2 isoform X8
TRINITY_DN24382_c10_g1_i3	RAS guanyl-releasing 4 isoform X8
TRINITY_DN24382_c10_g1_i18	RAS guanyl-releasing 4 isoform X4
TRINITY_DN24366_c0_g1_i6	coronin-7 isoform X2
TRINITY_DN19072_c0_g1_i2	mTERF domain-containing mitochondrial
TRINITY_DN23998_c0_g2_i1	megakaryocyte-associated tyrosine- kinase isoform X3
TRINITY_DN23948_c0_g1_i9	INO80 complex subunit B
TRINITY_DN23979_c0_g1_i10	SAFB-like transcription modulator
TRINITY_DN23902_c0_g1_i4	sorting nexin-5
TRINITY_DN23921_c0_g1_i2	Peroxisomal D3,D2-enoyl- isomerase
TRINITY_DN23946_c0_g1_i8	transcription intermediary factor 1-beta isoform X1
TRINITY_DN22285_c0_g2_i1	ATG9A isoform
TRINITY_DN22289_c0_g1_i3	5 (3 )- cytosolic type
TRINITY_DN34273_c0_g1_i1	PREDICTED: uncharacterized protein LOC102182036 isoform X1
TRINITY_DN24133_c0_g1_i2	PREDICTED: duodenase-1-like
TRINITY_DN24172_c0_g1_i1	HERC1
TRINITY_DN24134_c1_g1_i2	interferon regulatory factor 9
TRINITY_DN24196_c0_g2_i8	LOW QUALITY PROTEIN: protein SON
TRINITY_DN21657_c0_g1_i2	rCG22162
TRINITY_DN21612_c0_g1_i2	derlin-1 isoform X2
TRINITY_DN21610_c0_g1_i1	cGMP-inhibited 3 ,5 -cyclic phosphodiesterase
TRINITY_DN42693_c0_g1_i1	V-set and immunoglobulin domain-containing 4
TRINITY_DN3694_c0_g1_i1	collagen alpha-1(I) chain-
TRINITY_DN43873_c0_g1_i1	---NA---
TRINITY_DN43894_c0_g1_i1	---NA---
TRINITY_DN15446_c0_g1_i1	lck-interacting transmembrane adapter 1 isoform X6
TRINITY_DN22709_c0_g2_i4	cytochrome c oxidase 20 homolog isoform X2
TRINITY_DN17813_c0_g1_i1	ATP-binding cassette sub-family B member mitochondrial isoform X2
TRINITY_DN17804_c0_g2_i1	glutathione peroxidase 1
TRINITY_DN9455_c0_g2_i1	PREDICTED: LOW QUALITY PROTEIN: trophinin
TRINITY_DN22569_c0_g2_i1	macrophage erythroblast attacher-like
TRINITY_DN22598_c0_g3_i1	transcription factor Sp3 isoform X1
TRINITY_DN62214_c0_g1_i1	NOP53 isoform
TRINITY_DN14990_c1_g4_i1	AP-3 complex subunit mu-2 isoform X2
TRINITY_DN20318_c0_g2_i1	-tyrosine sulfotransferase 2 isoform X1
TRINITY_DN20393_c0_g2_i1	adenosine 3 -phospho 5 -phosphosulfate transporter 2-like
TRINITY_DN24518_c1_g5_i15	PREDICTED: uncharacterized protein C1orf186-like isoform X1
TRINITY_DN24503_c0_g1_i12	T-cell differentiation antigen CD6 isoform X6
TRINITY_DN24579_c10_g8_i4	GTPase IMAP family member 5-like isoform X1
TRINITY_DN24565_c0_g1_i13	F-box only 18 isoform X2
TRINITY_DN24567_c0_g2_i1	28S ribosomal mitochondrial isoform X2
TRINITY_DN24516_c0_g1_i1	semaphorin-4D isoform X1
TRINITY_DN20586_c0_g2_i1	interferon-stimulated gene 20 kDa
TRINITY_DN20508_c0_g1_i1	hematopoietic cell signal transducer
TRINITY_DN17363_c0_g1_i1	---NA---
TRINITY_DN17307_c0_g3_i1	serine-threonine kinase receptor-associated
TRINITY_DN19222_c0_g2_i1	isoform CRA_c
TRINITY_DN19202_c0_g2_i1	rho GDP-dissociation inhibitor 1 isoform X2
TRINITY_DN22117_c0_g1_i1	carcinoembryonic antigen-related cell adhesion molecule 7-like isoform X6
TRINITY_DN22191_c1_g3_i1	CNPPD1 isoform X2
TRINITY_DN22128_c0_g1_i4	F-box LRR-repeat 5 isoform X1
TRINITY_DN22197_c0_g2_i2	NAD-dependent deacetylase sirtuin-2
TRINITY_DN23520_c0_g1_i3	type II inositol 1,4,5-trisphosphate 5-phosphatase isoform X6
TRINITY_DN23516_c1_g1_i3	chondroitin sulfate glucuronyltransferase isoform X1
TRINITY_DN23578_c0_g2_i11	selenocysteine insertion sequence-binding 2 isoform X1
TRINITY_DN23539_c0_g1_i1	glycogen liver form isoform X2
TRINITY_DN23585_c0_g4_i1	xaa-Pro dipeptidase
TRINITY_DN23572_c0_g3_i3	deoxyribonuclease-1-like 1
TRINITY_DN23506_c0_g1_i1	antimicrobial peptide NK-lysin-like isoform X1
TRINITY_DN21972_c0_g1_i6	R3H domain-containing 4
TRINITY_DN21994_c1_g1_i2	transcription termination factor 1 isoform X1
TRINITY_DN3434_c0_g1_i1	interferon-induced 44
TRINITY_DN65561_c0_g1_i1	---NA---
TRINITY_DN65600_c0_g1_i1	volume-regulated anion channel subunit LRRC8D isoform X1
TRINITY_DN20945_c0_g2_i2	integrator complex subunit 10 isoform X2
TRINITY_DN22493_c0_g2_i1	hypothetical protein
TRINITY_DN22456_c0_g2_i14	migration and invasion-inhibitory isoform X3
TRINITY_DN22618_c0_g2_i4	testican-2 isoform X1
TRINITY_DN22650_c0_g1_i3	numb homolog isoform X6
TRINITY_DN23125_c0_g1_i3	sodium-coupled neutral amino acid transporter 10 isoform X5
TRINITY_DN23176_c0_g2_i4	toll-like receptor 4
TRINITY_DN23180_c0_g2_i2	SPRY domain-containing SOCS box 3 isoform X3
TRINITY_DN23110_c0_g1_i8	regulator of G- signaling 14 isoform X1
TRINITY_DN23128_c0_g1_i6	peroxisomal biogenesis factor 16
TRINITY_DN23129_c0_g1_i2	ubiquitin carboxyl-terminal hydrolase BAP1
TRINITY_DN23119_c1_g1_i2	uridine phosphorylase 1 isoform X1
TRINITY_DN23166_c0_g1_i6	PAXX isoform X1
TRINITY_DN23107_c0_g1_i3	cytosolic non-specific dipeptidase isoform X3
TRINITY_DN24283_c1_g1_i5	sphingomyelin phosphodiesterase
TRINITY_DN24270_c0_g1_i1	Hermansky-Pudlak syndrome 4
TRINITY_DN24254_c0_g1_i8	PHD finger 10 isoform X1
TRINITY_DN24261_c0_g1_i1	integrator complex subunit 1 isoform X2
TRINITY_DN24298_c0_g2_i5	hypothetical protein A6R68_10497
TRINITY_DN24231_c5_g1_i1	sperm-associated antigen 7
TRINITY_DN21346_c0_g1_i7	receptor-interacting serine threonine- kinase 2
TRINITY_DN21305_c0_g1_i1	RCC2 isoform X2
TRINITY_DN21322_c0_g2_i1	phosphoenolpyruvate carboxykinase [GTP] mitochondrial isoform X2
TRINITY_DN3945_c0_g1_i1	PRAME family member 12-like
TRINITY_DN17715_c0_g1_i1	NF-kappa-B inhibitor-interacting Ras 1 isoform X2
TRINITY_DN4802_c0_g2_i1	TPA: ubiquitin specific peptidase 34-like
TRINITY_DN17656_c0_g1_i1	---NA---
TRINITY_DN18364_c0_g2_i1	zinc finger AEBP2
TRINITY_DN9113_c0_g1_i1	MAM and LDL-receptor class A domain-containing 1 isoform X1
TRINITY_DN20839_c1_g1_i2	low affinity immunoglobulin gamma Fc region receptor III-like isoform X1
TRINITY_DN20614_c0_g1_i1	AF-10 isoform X1
TRINITY_DN20436_c0_g2_i1	hypothetical protein Celaphus_00011141, partial
TRINITY_DN20476_c0_g1_i1	HLA class II histocompatibility antigen gamma chain isoform X2
TRINITY_DN19196_c0_g2_i1	tRNA methyltransferase 10 homolog B isoform X1
TRINITY_DN24740_c0_g3_i2	neurogenic locus notch homolog 2 isoform X2
TRINITY_DN24767_c1_g1_i8	inactive rhomboid 2 isoform X1
TRINITY_DN24742_c0_g2_i6	serine threonine- kinase PRP4 homolog isoform X1
TRINITY_DN24777_c1_g5_i1	carcinoembryonic antigen-related cell adhesion molecule 7-like
TRINITY_DN24731_c1_g1_i8	amyloid 2 isoform X2
TRINITY_DN24731_c1_g1_i9	amyloid 2 isoform X4
TRINITY_DN24746_c1_g3_i4	integrin alpha-4
TRINITY_DN24797_c0_g2_i3	dedicator of cytokinesis 8
TRINITY_DN24787_c1_g1_i3	antigen-presenting glyco CD1d isoform X1
TRINITY_DN24716_c1_g2_i2	methyl- -binding domain 1 isoform X7
TRINITY_DN24764_c5_g3_i3	glycine N-acyltransferase isoform X1
TRINITY_DN24725_c0_g1_i1	U3 small nucleolar RNA-associated 6 homolog
TRINITY_DN24754_c14_g4_i1	PREDICTED: heparanase
TRINITY_DN24754_c14_g4_i2	PREDICTED: LOW QUALITY PROTEIN: heparanase, partial
TRINITY_DN24782_c2_g2_i1	MAPK1 isoform 3
TRINITY_DN18027_c0_g2_i1	TPA: cadherin EGF LAG seven-pass G-type receptor 1-
TRINITY_DN18053_c0_g2_i1	trafficking kinesin-binding 2 isoform X1
TRINITY_DN18055_c0_g1_i1	NLRC5 isoform X7
TRINITY_DN18012_c0_g3_i1	myocyte enhancer factor
TRINITY_DN18005_c0_g1_i1	DNA-dependent kinase catalytic subunit isoform X1
TRINITY_DN3838_c0_g1_i1	transient receptor potential cation channel subfamily M member 7
TRINITY_DN23881_c0_g1_i7	ankyrin repeat and BTB POZ domain-containing 1
TRINITY_DN23886_c0_g1_i2	calcium-binding and coiled-coil domain-containing 2 isoform X1
TRINITY_DN23834_c0_g1_i2	Y+L amino acid transporter 2
TRINITY_DN24814_c2_g7_i5	apolipo L3-like
TRINITY_DN24810_c6_g4_i9	CASP8 and FADD-like apoptosis regulator
TRINITY_DN24819_c2_g6_i1	Ephrin type-A receptor
TRINITY_DN24800_c2_g1_i1	centrosomal KIAA1731 homolog isoform X2
TRINITY_DN24806_c0_g1_i5	trem-like transcript 2 isoform X2
TRINITY_DN24804_c0_g2_i3	WD repeat- and FYVE domain-containing 4 isoform X1
TRINITY_DN48391_c0_g1_i1	EH domain-containing 3 isoform X1
TRINITY_DN16720_c0_g1_i1	---NA---
TRINITY_DN21174_c0_g1_i1	RNA-binding FOX
TRINITY_DN21190_c0_g1_i2	interferon alpha beta receptor 1
TRINITY_DN21120_c2_g1_i1	alpha-N-acetylgalactosaminide alpha-2,6-sialyltransferase 6 isoform X5
TRINITY_DN10003_c0_g1_i1	Kruppel-like factor 7 (ubiquitous) isoform
TRINITY_DN78_c0_g2_i1	testis-specific Y-encoded 2 isoform X1
TRINITY_DN13475_c0_g1_i1	vacuolar sorting-associated 13B-like
TRINITY_DN19458_c0_g1_i1	nicotinamide nicotinic acid mononucleotide adenylyltransferase 3 isoform X2
TRINITY_DN36006_c0_g1_i1	---NA---
TRINITY_DN1783_c0_g2_i1	disks large homolog 1 isoform X2
TRINITY_DN58211_c0_g1_i1	GA-binding subunit beta-2 isoform X1
TRINITY_DN3527_c0_g1_i1	---NA---
TRINITY_DN3590_c0_g1_i1	---NA---
TRINITY_DN3590_c0_g2_i1	D-3-phosphoglycerate dehydrogenase
TRINITY_DN16841_c0_g2_i1	---NA---
TRINITY_DN24649_c0_g2_i1	mitogen-activated kinase kinase kinase kinase 2-like
TRINITY_DN24659_c0_g3_i6	sulfotransferase 1C4 isoform X4
TRINITY_DN24606_c0_g2_i2	probable methyltransferase TARBP1 isoform X3
TRINITY_DN24618_c8_g2_i10	b- and T-lymphocyte attenuator isoform X1
TRINITY_DN24691_c0_g2_i1	WD repeat-containing 3
TRINITY_DN24679_c0_g1_i4	PREDICTED: uncharacterized protein LOC109563126 isoform X1
TRINITY_DN24673_c0_g1_i1	SLP adapter and CSK-interacting membrane isoform X1
TRINITY_DN24665_c0_g1_i1	fas apoptotic inhibitory molecule 3 isoform X3
TRINITY_DN24665_c0_g1_i2	fas apoptotic inhibitory molecule 3 isoform X3
TRINITY_DN24671_c0_g1_i7	PRRC2C isoform X6
TRINITY_DN24605_c0_g2_i4	ankyrin repeat domain-containing 11 isoform X1
TRINITY_DN15876_c0_g1_i1	---NA---
TRINITY_DN6534_c0_g2_i1	---NA---
TRINITY_DN12487_c0_g2_i1	EF-hand calcium-binding domain-containing 1 isoform X5
TRINITY_DN10123_c0_g1_i1	isocitrate dehydrogenase [NADP] mitochondrial isoform X3
TRINITY_DN10144_c0_g2_i1	---NA---
TRINITY_DN13825_c0_g1_i1	EF-hand calcium-binding domain-containing 1 isoform X5
TRINITY_DN17525_c0_g2_i1	TSC22 domain family 2 isoform X1
TRINITY_DN17534_c0_g1_i1	---NA---
TRINITY_DN17582_c0_g1_i1	C-type lectin domain family 4 member D isoform X1
TRINITY_DN13065_c0_g1_i1	type I inositol 3,4-bisphosphate 4-phosphatase isoform X7
TRINITY_DN22387_c0_g1_i1	SH2B adapter 3 isoform X1
TRINITY_DN22387_c0_g1_i3	SH2B adapter 3 isoform X1
TRINITY_DN22395_c0_g3_i1	E3 ubiquitin- ligase CBL isoform X1
TRINITY_DN13579_c0_g2_i1	sodium-coupled neutral amino acid transporter 1 isoform X1
TRINITY_DN23072_c0_g2_i2	RNA polymerase II elongation factor ELL3
TRINITY_DN15947_c0_g1_i1	synaptonemal complex 2 isoform X1
TRINITY_DN23473_c0_g2_i1	TASOR isoform X6
TRINITY_DN23439_c1_g1_i7	wiskott-Aldrich syndrome isoform X1
TRINITY_DN49536_c0_g1_i1	clathrin heavy chain linker domain-containing 1 isoform X3
TRINITY_DN65802_c0_g1_i1	hypothetical protein M91_04482, partial
TRINITY_DN23732_c0_g1_i5	tyrosine- kinase BTK
TRINITY_DN23701_c0_g1_i2	zinc finger 638 isoform X2
TRINITY_DN23723_c2_g1_i1	reverse transcriptase-like
TRINITY_DN23783_c0_g3_i4	3-hydroxyisobutyryl- mitochondrial isoform X2
TRINITY_DN20752_c0_g1_i2	myotubularin-related 11
TRINITY_DN51441_c0_g1_i1	RNA-binding FOX
TRINITY_DN13609_c0_g1_i1	DNA-binding RFX7 isoform X1
TRINITY_DN13619_c0_g1_i1	threonine--tRNA cytoplasmic
TRINITY_DN21732_c0_g2_i1	unnamed protein product, partial (plasmid)
TRINITY_DN21760_c0_g1_i1	---NA---
TRINITY_DN16390_c1_g1_i1	unnamed protein product
TRINITY_DN21487_c0_g1_i2	paralemmin-1 isoform X2
TRINITY_DN21426_c1_g1_i2	Red isoform X1
TRINITY_DN21494_c0_g1_i1	---NA---
TRINITY_DN60342_c0_g1_i1	hematopoietically-expressed homeobox HHEX
TRINITY_DN22996_c0_g1_i2	diacylglycerol kinase delta
TRINITY_DN22971_c0_g3_i1	sodium bicarbonate cotransporter 3 isoform X2
TRINITY_DN46143_c0_g1_i1	---NA---
TRINITY_DN19529_c0_g1_i1	PREDICTED: uncharacterized protein LOC104974812
TRINITY_DN23372_c2_g2_i12	heterogeneous nuclear ribonucleo isoform
TRINITY_DN23344_c0_g1_i6	pre-mRNA 3 -end-processing factor FIP1 isoform X9
TRINITY_DN23363_c0_g1_i1	lysophospholipid acyltransferase
TRINITY_DN23303_c0_g1_i2	F-box WD repeat-containing 2 isoform X2
TRINITY_DN23303_c0_g1_i7	F-box WD repeat-containing 2 isoform X1
TRINITY_DN23362_c0_g1_i2	elafin-like protein
TRINITY_DN23330_c0_g1_i2	ubiquitin carboxyl-terminal hydrolase 48 isoform X5
TRINITY_DN23369_c0_g3_i1	death-associated kinase 1-like isoform X1
TRINITY_DN58302_c0_g1_i1	A44803pG1 - human (fragment)
TRINITY_DN19332_c0_g1_i1	coiled-coil domain-containing 186 isoform X2
TRINITY_DN19389_c0_g5_i1	synaptosomal-associated 23 isoform X4
TRINITY_DN3380_c0_g2_i1	histone-lysine N-methyltransferase 2D isoform X12
TRINITY_DN21582_c1_g4_i1	transient receptor potential cation channel subfamily M member 7 isoform X2
TRINITY_DN21534_c0_g2_i4	nucleolysin TIA-1 isoform p40 isoform X2
TRINITY_DN21540_c0_g3_i1	zinc finger GLI4 isoform X1
TRINITY_DN21537_c0_g2_i1	E3 ubiquitin- ligase TRIM33
TRINITY_DN42285_c0_g1_i1	TSC22D3 isoform
TRINITY_DN21828_c0_g2_i5	TRAF family member-associated NF-kappa-B activator isoform X7
TRINITY_DN21820_c0_g1_i4	mitochondrial-processing peptidase subunit alpha isoform X1
TRINITY_DN8133_c0_g1_i1	dynein heavy chain axonemal
TRINITY_DN20207_c0_g3_i1	histone-lysine N-methyltransferase 2C
TRINITY_DN33759_c0_g1_i1	A-kinase anchor 11 isoform X2
TRINITY_DN21207_c0_g1_i1	PREDICTED: protein L-Myc-1
TRINITY_DN21296_c0_g3_i1	girdin isoform X2
TRINITY_DN50028_c0_g1_i1	---NA---
TRINITY_DN16915_c0_g1_i1	CD180 antigen
TRINITY_DN49699_c0_g1_i1	actin-related 2 3 complex subunit 2
TRINITY_DN23656_c6_g1_i1	zinc finger 165 isoform X1
TRINITY_DN23638_c0_g1_i2	antigen peptide transporter 1
TRINITY_DN23690_c0_g1_i1	hypothetical protein PANDA_022360
TRINITY_DN23617_c0_g5_i2	E3 ubiquitin- ligase MARCH7 isoform X2
TRINITY_DN23697_c0_g1_i3	ubiquitin-conjugating enzyme E2 R1
TRINITY_DN23681_c0_g1_i5	dual specificity phosphatase 1
TRINITY_DN23684_c0_g1_i6	TPA: nucleoporin 98kDa
TRINITY_DN23651_c0_g1_i3	PREDICTED: uncharacterized protein C18orf8 homolog isoform X1
TRINITY_DN24492_c0_g1_i5	transport Sec16A isoform X1
TRINITY_DN24469_c0_g1_i3	splicing factor 3B subunit 1 isoform X1
TRINITY_DN24482_c0_g1_i1	serine threonine- kinase 17B isoform X1
TRINITY_DN24484_c0_g1_i1	bcl-2-associated transcription factor 1 isoform X5
TRINITY_DN24407_c1_g2_i1	hypothetical protein M91_18560, partial
TRINITY_DN24437_c2_g3_i2	transcription elongation factor SPT5 isoform X1
TRINITY_DN24436_c0_g2_i2	G- coupled receptor 183 isoform X1
TRINITY_DN24435_c1_g1_i1	P-selectin glyco ligand 1 isoform X1
TRINITY_DN24060_c0_g1_i2	disintegrin and metallo ase domain-containing 8 isoform X2
TRINITY_DN24073_c0_g1_i3	ubiquitin-conjugating enzyme E2 D4 isoform X1
TRINITY_DN24006_c0_g3_i4	U4 U6 small nuclear ribonucleo Prp3 isoform X2
TRINITY_DN24011_c1_g2_i9	muscleblind 1 isoform X3
TRINITY_DN24076_c0_g1_i10	ribosomal biogenesis LAS1L isoform X3
TRINITY_DN24013_c0_g1_i4	phospholipid-transporting ATPase IA isoform X2
TRINITY_DN24021_c0_g1_i1	---NA---
TRINITY_DN24017_c0_g2_i5	E3 ubiquitin- ligase ARIH2 isoform X1
TRINITY_DN24043_c1_g3_i2	RNA-binding FOX
TRINITY_DN24088_c0_g1_i2	vegetative cell wall gp1-like
TRINITY_DN24068_c1_g1_i3	sp110 nuclear body isoform X3
TRINITY_DN16189_c0_g1_i1	---NA---
TRINITY_DN16179_c0_g2_i1	AF4 FMR2 family member 4 isoform X2
TRINITY_DN20082_c0_g3_i1	receptor n large subunit p51 isoform X2
TRINITY_DN20086_c0_g1_i1	hypothetical protein M91_16240, partial
TRINITY_DN22032_c0_g2_i2	PRRC2B isoform X3
TRINITY_DN22020_c0_g3_i1	zinc finger 106 isoform X1
TRINITY_DN22080_c0_g1_i6	CUGBP Elav-like family member 2 isoform X2
TRINITY_DN22054_c0_g1_i5	luc7 3 isoform X3
TRINITY_DN25437_c0_g1_i1	CUGBP Elav-like family member 5 isoform X6
TRINITY_DN22858_c0_g3_i1	MADS box transcription enhancer factor polypeptide C (myocyte enhancer factor 2C) isoform CRA_d
TRINITY_DN22897_c0_g5_i3	cyclin-T2 isoform X2
TRINITY_DN22821_c0_g1_i1	nuclear receptor coactivator 4
TRINITY_DN22895_c0_g2_i2	sterol regulatory element-binding 2
TRINITY_DN22852_c0_g1_i1	cell division cycle-associated 7 isoform X1
TRINITY_DN18175_c0_g2_i1	low affinity immunoglobulin epsilon Fc receptor isoform X3
TRINITY_DN18185_c0_g1_i3	deoxyribonuclease-2-alpha isoform X1
TRINITY_DN23295_c0_g2_i1	methylcytosine dioxygenase TET2 isoform X1
TRINITY_DN23261_c0_g2_i1	ectonucleoside triphosphate diphosphohydrolase 4
TRINITY_DN4085_c0_g1_i1	---NA---
TRINITY_DN24301_c6_g1_i3	---NA---
TRINITY_DN24389_c0_g1_i4	unc-93 homolog B1 isoform X2
TRINITY_DN24315_c0_g1_i7	THO complex subunit 2
TRINITY_DN24315_c0_g1_i8	THO complex subunit 2-like isoform X10
TRINITY_DN24358_c0_g2_i8	tumor suppressor p53-binding 1 isoform X6
TRINITY_DN24362_c0_g1_i2	mediator of RNA polymerase II transcription subunit 12
TRINITY_DN24321_c1_g3_i1	tripartite motif-containing 16 isoform X1
TRINITY_DN24321_c1_g4_i1	---NA---
TRINITY_DN24300_c0_g1_i2	CDP-diacylglycerol--glycerol-3-phosphate 3- mitochondrial isoform X2
TRINITY_DN26087_c0_g1_i1	---NA---
TRINITY_DN23984_c0_g1_i1	dyslexia susceptibility 1 candidate gene 1 isoform X5
TRINITY_DN23978_c0_g1_i1	endophilin-A3 isoform X6
TRINITY_DN23908_c0_g1_i8	solute carrier family 20 (phosphate transporter) member isoform CRA_c
TRINITY_DN23905_c0_g1_i4	bromodomain-containing 8 isoform X11
TRINITY_DN23965_c0_g1_i13	transmembrane 6 superfamily member 1 isoform X4
TRINITY_DN23928_c5_g4_i12	vascular endothelial zinc finger 1 isoform X2
TRINITY_DN21003_c0_g1_i1	fibroblast growth factor 18 isoform X3
TRINITY_DN6092_c0_g1_i1	CUGBP Elav-like family member 5 isoform X1
TRINITY_DN14787_c0_g1_i1	---NA---
TRINITY_DN22257_c0_g1_i4	E3 ubiquitin- ligase UBR2
TRINITY_DN22202_c0_g3_i1	BOLA class I histocompatibility alpha chain BL3-7-like isoform X2
TRINITY_DN22244_c0_g4_i1	PH-interacting isoform X3
TRINITY_DN8780_c0_g1_i1	---NA---
TRINITY_DN33378_c0_g1_i1	---NA---
TRINITY_DN24141_c0_g4_i10	chromosome 6 open reading frame isoform CRA_b
TRINITY_DN24178_c0_g1_i2	inositol 1,4,5-trisphosphate receptor-interacting -like 2
TRINITY_DN24196_c0_g4_i1	DNA binding
TRINITY_DN9869_c0_g1_i1	centrosomal of 128 kDa isoform X3
TRINITY_DN21693_c0_g1_i1	transcription factor TFIIIB component B homolog
TRINITY_DN21611_c0_g1_i1	---NA---
TRINITY_DN21611_c0_g2_i2	polycomb group RING finger 5 isoform X1
TRINITY_DN69066_c0_g1_i1	ATP-binding cassette sub-family B member mitochondrial isoform X2
TRINITY_DN15783_c0_g2_i1	AF197105_1retinoic acid-responsive HA1R-62
TRINITY_DN3631_c0_g1_i1	---NA---
TRINITY_DN35954_c0_g1_i1	zinc finger 292 isoform X4
TRINITY_DN14820_c1_g1_i1	NLRC5 isoform X7
TRINITY_DN7897_c0_g1_i1	oxysterol-binding -related 11 isoform X1
TRINITY_DN22711_c0_g1_i1	cleavage and polyadenylation specificity factor subunit 6 isoform X4
TRINITY_DN22709_c0_g2_i5	cytochrome c oxidase 20 homolog isoform X1
TRINITY_DN22726_c0_g2_i3	isocitrate dehydrogenase [NAD] subunit mitochondrial isoform X1
TRINITY_DN22742_c0_g2_i2	rhomboid domain-containing 2 isoform X2
TRINITY_DN22769_c0_g1_i1	leucyl-cystinyl aminopeptidase isoform X1
TRINITY_DN22798_c0_g1_i3	H ACA ribonucleo complex subunit 4
TRINITY_DN22763_c0_g4_i1	---NA---
TRINITY_DN14646_c0_g2_i1	LIM domain-containing 1
TRINITY_DN17883_c0_g2_i1	neutrophil gelatinase-associated lipocalin
TRINITY_DN17803_c0_g1_i1	AT-rich interactive domain-containing 5B isoform X2
TRINITY_DN10868_c0_g1_i1	---NA---
TRINITY_DN22534_c1_g1_i10	tripartite motif-containing 34-like isoform X1
TRINITY_DN22534_c1_g1_i12	tripartite motif-containing 34-like isoform X1
TRINITY_DN22589_c0_g1_i2	long-chain-fatty-acid-- ligase 4 isoform X1
TRINITY_DN22596_c1_g3_i1	putative p150
TRINITY_DN22516_c0_g4_i2	tubulin-specific chaperone D
TRINITY_DN43248_c0_g1_i1	hypothetical protein M91_15238, partial
TRINITY_DN16200_c0_g1_i1	tripartite motif-containing 26-like
TRINITY_DN5093_c0_g2_i1	myeloid-associated differentiation marker-like
TRINITY_DN20369_c0_g4_i1	E3 ubiquitin- ligase UBR4 isoform X1
TRINITY_DN20384_c0_g1_i3	ubiquitin carboxyl-terminal hydrolase 15 isoform X2
TRINITY_DN20387_c0_g3_i1	---NA---
TRINITY_DN24511_c2_g2_i13	neurobeachin 2
TRINITY_DN24593_c0_g1_i6	thymidine kinase mitochondrial isoform X4
TRINITY_DN24561_c0_g2_i1	---NA---
TRINITY_DN24560_c0_g1_i1	serine arginine repetitive matrix 2-like isoform X1
TRINITY_DN24560_c0_g1_i2	serine arginine repetitive matrix 2-like isoform X1
TRINITY_DN24583_c23_g1_i2	rap guanine nucleotide exchange factor 6 isoform X2
TRINITY_DN24577_c1_g2_i2	PREDICTED: uncharacterized protein LOC512440 isoform X1
TRINITY_DN24549_c1_g1_i9	MAP7 domain-containing 3 isoform X2
TRINITY_DN24549_c1_g1_i10	MAP7 domain-containing 3 isoform X2
TRINITY_DN24550_c1_g1_i6	WD repeat-containing 59 isoform X2
TRINITY_DN18484_c0_g1_i1	bitter taste receptor Bota-T2R65A
TRINITY_DN15076_c0_g1_i1	hypothetical protein M91_07577, partial
TRINITY_DN15055_c0_g2_i1	roquin-2 isoform X1
TRINITY_DN17368_c0_g1_i1	zinc finger 341 isoform X1
TRINITY_DN67511_c0_g1_i1	solute carrier family 22 member 6 isoform c
TRINITY_DN34408_c0_g1_i1	---NA---
TRINITY_DN19272_c0_g1_i1	FAM43A
TRINITY_DN22137_c0_g2_i5	kinase D-interacting substrate of 220 kDa isoform X10
TRINITY_DN22197_c0_g2_i3	NAD-dependent deacetylase sirtuin-2
TRINITY_DN22146_c2_g3_i1	FAM185A isoform X4
TRINITY_DN17950_c0_g3_i1	EF-hand calcium-binding domain-containing 1 isoform X5
TRINITY_DN17954_c0_g1_i1	PREDICTED: uncharacterized protein LOC101112542 isoform X2
TRINITY_DN23514_c0_g4_i2	conserved oligomeric Golgi complex subunit 2 isoform X1
TRINITY_DN23520_c0_g1_i2	type II inositol 1,4,5-trisphosphate 5-phosphatase isoform X6
TRINITY_DN23526_c0_g1_i2	mitochondrial Rho GTPase 1 isoform X3
TRINITY_DN23575_c0_g4_i5	pecanex 3
TRINITY_DN23579_c0_g1_i1	tax1-binding 1 homolog isoform X3
TRINITY_DN23593_c3_g1_i4	splicing proline- and glutamine-rich
TRINITY_DN23593_c3_g1_i6	splicing proline- and glutamine-rich isoform X2
TRINITY_DN23578_c0_g2_i5	selenocysteine insertion sequence-binding 2 isoform X2
TRINITY_DN23580_c0_g2_i8	PAB-dependent poly(A)-specific ribonuclease subunit 3
TRINITY_DN23580_c0_g2_i11	PAB-dependent poly(A)-specific ribonuclease subunit PAN3 isoform X9
TRINITY_DN422_c0_g2_i1	peroxisome biogenesis factor 2-like isoform X1
TRINITY_DN50968_c0_g1_i1	---NA---
TRINITY_DN21904_c0_g3_i1	myosin heavy
TRINITY_DN21958_c0_g1_i3	activating signal cointegrator 1 complex subunit 1
TRINITY_DN21902_c0_g2_i1	dystrobrevin beta-like isoform X2
TRINITY_DN21951_c0_g6_i1	tigger transposable element-derived 1-like isoform X6
TRINITY_DN35046_c0_g1_i1	---NA---
TRINITY_DN42755_c0_g1_i1	---NA---
TRINITY_DN3460_c0_g1_i1	E3 ubiquitin- ligase UBR5 isoform X2
TRINITY_DN57875_c0_g1_i1	pericentriolar material 1 isoform X7
TRINITY_DN20130_c0_g1_i2	mitochondrial import inner membrane translocase subunit TIM44
TRINITY_DN66529_c0_g1_i1	---NA---
TRINITY_DN20939_c0_g1_i1	serine threonine- kinase Kist isoform X1
TRINITY_DN20901_c0_g1_i2	probable histidine--tRNA mitochondrial isoform X1
TRINITY_DN20910_c0_g1_i3	leucine-rich repeat flightless-interacting 2 isoform X16
TRINITY_DN22476_c1_g1_i2	HLA class II histocompatibility DO alpha chain-like isoform X2
TRINITY_DN22622_c3_g1_i1	zinc finger
TRINITY_DN22618_c0_g2_i3	testican-2 isoform X1
TRINITY_DN22607_c0_g1_i1	run domain Beclin-1 interacting and cysteine-rich containing isoform X2
TRINITY_DN34316_c0_g1_i1	E3 ubiquitin- ligase UBR3 isoform X2
TRINITY_DN23138_c0_g1_i1	cell death-inducing p53-target 1 isoform X1
TRINITY_DN50362_c0_g1_i1	zinc finger ZZ-type and EF-hand domain-containing 1
TRINITY_DN24286_c0_g1_i1	sn1-specific diacylglycerol lipase beta
TRINITY_DN24282_c0_g1_i3	pre-B-cell leukemia transcription factor 2 isoform X1
TRINITY_DN24246_c0_g2_i3	ankyrin repeat and KH domain-containing 1 isoform X4
TRINITY_DN24294_c0_g2_i7	nuclear mitotic apparatus 1 isoform X1
TRINITY_DN24279_c0_g2_i1	---NA---
TRINITY_DN24241_c2_g1_i4	WD repeat domain isoform CRA_a
TRINITY_DN21392_c0_g1_i1	centrosomal of 128 kDa isoform X3
TRINITY_DN21323_c0_g1_i1	---NA---
TRINITY_DN21313_c0_g1_i1	---NA---
TRINITY_DN16056_c0_g1_i1	---NA---
TRINITY_DN27882_c0_g1_i1	neutral alpha-glucosidase C isoform X4
TRINITY_DN2205_c0_g1_i1	N-acetyllactosaminide beta-1,6-N-acetylglucosaminyl- isoform C-like isoform X2
TRINITY_DN63248_c0_g1_i1	---NA---
TRINITY_DN15212_c0_g1_i1	transmembrane 9 superfamily member 2-like isoform X2
TRINITY_DN20425_c0_g1_i1	---NA---
TRINITY_DN24760_c0_g2_i3	interferon beta-3-like
TRINITY_DN24726_c1_g2_i7	T cell receptor beta
TRINITY_DN24705_c8_g1_i1	interferon regulatory factor 3
TRINITY_DN24775_c11_g5_i5	threonine--tRNA mitochondrial isoform X4
TRINITY_DN24732_c1_g3_i4	Conserved oligomeric Golgi complex subunit
TRINITY_DN24721_c3_g3_i4	sialic acid-binding Ig-like lectin 14 isoform X2
TRINITY_DN24778_c2_g1_i1	T cell receptor gamma
TRINITY_DN24788_c0_g1_i1	double-stranded RNA-specific adenosine deaminase isoform X1
TRINITY_DN18028_c0_g3_i1	aquaporin 9
TRINITY_DN35210_c0_g1_i1	---NA---
TRINITY_DN23881_c0_g1_i16	ankyrin repeat and BTB POZ domain-containing 1 isoform X2
TRINITY_DN23864_c1_g2_i1	cell cycle checkpoint RAD1 isoform X1
TRINITY_DN23837_c0_g3_i1	myomegalin isoform X18
TRINITY_DN23859_c0_g5_i2	WD repeat-containing 41 isoform X1
TRINITY_DN24815_c0_g2_i5	2 -5 -oligoadenylate synthase 1-like isoform X1
TRINITY_DN24815_c0_g2_i7	2 -5 -oligoadenylate synthase 1-like isoform X1
TRINITY_DN24804_c0_g2_i6	WD repeat- and FYVE domain-containing 4 isoform X1
TRINITY_DN24825_c1_g4_i3	antigen -like
TRINITY_DN59037_c0_g1_i1	---NA---
TRINITY_DN21114_c0_g1_i3	peptidyl-glycine alpha-amidating monooxygenase isoform X7
TRINITY_DN10002_c0_g2_i1	sulfatase-modifying factor 2 isoform X7
TRINITY_DN26251_c0_g1_i1	interferon-induced GTP-binding Mx2 isoform X1
TRINITY_DN814_c0_g1_i1	myomegalin isoform X18
TRINITY_DN59981_c0_g1_i1	Macrophage colony-stimulating factor 1
TRINITY_DN16815_c0_g1_i1	UMP-CMP kinase mitochondrial
TRINITY_DN16815_c0_g2_i1	UMP-CMP kinase mitochondrial
TRINITY_DN24634_c0_g1_i5	E3 ubiquitin- ligase MARCH1
TRINITY_DN24623_c0_g1_i1	---NA---
TRINITY_DN24618_c8_g2_i1	transmembrane 183A isoform X3
TRINITY_DN24624_c0_g1_i6	huntingtin-interacting 1-related
TRINITY_DN51001_c0_g1_i1	ubiquitin ISG15-conjugating enzyme E2 L6
TRINITY_DN16660_c0_g1_i1	granzyme M isoform X2
TRINITY_DN22365_c0_g1_i4	transmembrane 214 isoform X2
TRINITY_DN22397_c0_g2_i3	indoleamine 2,3-dioxygenase 1 isoform X1
TRINITY_DN22371_c0_g1_i6	RNA-binding with serine-rich domain 1 isoform X1
TRINITY_DN23070_c0_g1_i1	PREDICTED: uncharacterized protein KIAA1551 homolog isoform X2
TRINITY_DN24966_c0_g1_i1	regulator of G- signaling 3 isoform X6
TRINITY_DN19672_c0_g1_i2	z-DNA-binding 1 isoform X6
TRINITY_DN23400_c0_g1_i1	signal recognition particle subunit SRP68 isoform X3
TRINITY_DN23707_c2_g1_i2	serine threonine- kinase 19
TRINITY_DN23725_c0_g2_i1	A45893T-cell receptor alpha chain precursor V region (BTA52) - bovine
TRINITY_DN23796_c0_g1_i2	T-cell receptor beta
TRINITY_DN31000_c0_g1_i1	PQ0064T-cell receptor beta chain (BTB91) - bovine (fragment)
TRINITY_DN58608_c0_g1_i1	LINE-1 reverse transcriptase
TRINITY_DN21452_c0_g1_i1	decapping and exoribonuclease isoform X2
TRINITY_DN22987_c0_g1_i21	1-acylglycerol-3-phosphate O-acyltransferase 6
TRINITY_DN22987_c0_g1_i23	Glycerol-3-phosphate acyltransferase
TRINITY_DN19542_c0_g1_i1	YEATS2, partial
TRINITY_DN23335_c0_g2_i1	XIAP-associated factor 1 isoform X2
TRINITY_DN21532_c0_g1_i1	tumor necrosis factor ligand superfamily member 10 isoform X1
TRINITY_DN21884_c0_g1_i11	ankyrin repeat domain-containing 13D
TRINITY_DN21203_c0_g1_i2	PREDICTED: uncharacterized protein LOC102393963 isoform X1
TRINITY_DN49624_c0_g1_i1	---NA---
TRINITY_DN23617_c0_g5_i9	E3 ubiquitin- ligase MARCH7 isoform X5
TRINITY_DN12286_c0_g1_i1	carboxymethylenebutenolidase homolog
TRINITY_DN24495_c0_g1_i5	transient receptor potential cation channel subfamily M member 2 isoform X8
TRINITY_DN24435_c3_g1_i2	guanine nucleotide-binding -like 3
TRINITY_DN24491_c0_g1_i10	unc-13 homolog D isoform X2
TRINITY_DN24001_c0_g1_i4	signal recognition particle receptor subunit alpha isoform X2
TRINITY_DN24024_c2_g1_i3	receptor-interacting serine threonine- kinase 1
TRINITY_DN24099_c1_g1_i13	AF-17 isoform X2
TRINITY_DN22822_c0_g1_i1	c-C motif chemokine 16
TRINITY_DN22815_c0_g1_i1	oxysterols receptor LXR-alpha isoform X4
TRINITY_DN57534_c0_g1_i1	C-X-C chemokine receptor type 3
TRINITY_DN23238_c0_g1_i1	PREDICTED: uncharacterized protein LOC102328566
TRINITY_DN24301_c6_g4_i2	myeloid-associated differentiation marker-like
TRINITY_DN24319_c0_g1_i12	LRR and PYD domains-containing 1 isoform X1
TRINITY_DN24388_c0_g3_i1	---NA---
TRINITY_DN24322_c0_g3_i1	serrate RNA effector molecule homolog
TRINITY_DN24314_c0_g1_i2	RNA polymerase-associated CTR9 homolog
TRINITY_DN24382_c10_g1_i18	RAS guanyl-releasing 4 isoform X4
TRINITY_DN24338_c0_g1_i2	coiled-coil and C2 domain-containing 1B
TRINITY_DN23951_c1_g3_i1	poly [ADP-ribose] polymerase 14
TRINITY_DN14748_c0_g1_i1	immunoglobulin lambda-1 light chain-like
TRINITY_DN19999_c0_g1_i1	PREDICTED: transcobalamin-1
TRINITY_DN22252_c1_g1_i1	CX3C chemokine receptor 1 isoform X4
TRINITY_DN22214_c0_g1_i2	transmembrane 106A isoform X1
TRINITY_DN26601_c1_g1_i1	poliovirus receptor-related 2 isoform X3
TRINITY_DN24103_c0_g2_i7	rho GTPase-activating 4 isoform X2
TRINITY_DN24156_c0_g2_i1	---NA---
TRINITY_DN24120_c0_g2_i4	molybdenum cofactor biosynthesis 1 isoform X1
TRINITY_DN24112_c0_g1_i1	splicing factor U2AF 26 kDa subunit isoform X1
TRINITY_DN41923_c0_g1_i1	---NA---
TRINITY_DN10315_c0_g1_i1	PREDICTED: LOW QUALITY PROTEIN: uncharacterized protein LOC106992134
TRINITY_DN15768_c0_g1_i1	---NA---
TRINITY_DN9455_c0_g2_i1	Sodium channel type 7 subunit
TRINITY_DN22580_c0_g2_i8	NAD-dependent deacetylase sirtuin-7 isoform X1
TRINITY_DN22533_c0_g1_i2	oxidized low-density lipo receptor 1 isoform X2
TRINITY_DN24574_c0_g4_i1	DENN domain-containing 4B
TRINITY_DN24520_c0_g1_i9	Fanconi anemia group G isoform X1
TRINITY_DN24503_c0_g1_i1	T-cell differentiation antigen CD6 isoform X1
TRINITY_DN24525_c0_g1_i3	protrudin isoform X7
TRINITY_DN24568_c0_g2_i3	DNA repair complementing XP-G cells isoform X1
TRINITY_DN24560_c0_g1_i8	serine arginine repetitive matrix 2-like isoform X1
TRINITY_DN24560_c0_g1_i13	serine arginine repetitive matrix 2-like isoform X1
TRINITY_DN24549_c1_g1_i8	MAP7 domain-containing 3 isoform X2
TRINITY_DN15021_c0_g1_i1	c-X-C chemokine receptor type 6
TRINITY_DN5270_c0_g2_i1	sentrin-specific protease 2 isoform X1
TRINITY_DN19290_c0_g1_i1	ubiquitin carboxyl-terminal hydrolase 25 isoform X7
TRINITY_DN22114_c0_g4_i3	cytosol aminopeptidase
TRINITY_DN22170_c0_g2_i3	extracellular matrix 1 isoform X3
TRINITY_DN22186_c0_g18_i1	polyubiquitin, partial
TRINITY_DN2795_c0_g1_i1	interferon-induced GTP-binding Mx2 isoform X1
TRINITY_DN23506_c0_g1_i2	granulysin precursor
TRINITY_DN21974_c0_g2_i2	interferon-induced transmembrane 1-like
TRINITY_DN917_c0_g2_i1	---NA---
TRINITY_DN27682_c0_g1_i1	transmembrane 9 superfamily member 2-like
TRINITY_DN22481_c0_g2_i6	probable ATP-dependent RNA helicase DHX58 isoform X1
TRINITY_DN22600_c0_g1_i2	2-oxoglutarate mitochondrial-
TRINITY_DN23176_c0_g2_i4	toll-like receptor 4
TRINITY_DN23131_c0_g1_i1	nuclear transcription factor Y subunit gamma isoform X2
TRINITY_DN24249_c0_g1_i13	ubiquitin-like modifier-activating enzyme 7 isoform X1
TRINITY_DN24254_c0_g1_i8	PHD finger 10 isoform X1
TRINITY_DN24248_c0_g1_i2	mast cell-expressed membrane 1 isoform X2
TRINITY_DN24231_c5_g1_i1	sperm-associated antigen 7
TRINITY_DN17725_c0_g1_i1	epoxide hydrolase 3 isoform X2
TRINITY_DN18332_c0_g1_i1	Membrane-associated progesterone receptor component 1
TRINITY_DN20806_c0_g1_i2	synaptophysin 1
TRINITY_DN17440_c0_g3_i1	magnesium transporter NIPA3
TRINITY_DN17414_c0_g4_i1	---NA---
TRINITY_DN20634_c0_g1_i3	low-density lipo receptor class A domain-containing 4 isoform X12
TRINITY_DN20417_c0_g3_i1	semaphorin-4F isoform X2
TRINITY_DN20436_c0_g1_i3	hypothetical protein M91_17749
TRINITY_DN19197_c0_g4_i1	phorbol-12-myristate-13-acetate-induced 1
TRINITY_DN24735_c0_g1_i3	intermediate conductance calcium-activated potassium channel 4
TRINITY_DN24748_c0_g3_i2	phosphatase Slingshot homolog 2 isoform X1
TRINITY_DN24739_c38_g5_i1	reverse transcriptase-like
TRINITY_DN24762_c0_g1_i9	scaffold attachment factor B1
TRINITY_DN24755_c0_g1_i6	endogenous retrovirus group K member 11 Pol -like
TRINITY_DN24796_c1_g2_i5	arf-GAP with coiled- ANK repeat and PH domain-containing 1 isoform X2
TRINITY_DN24793_c0_g1_i6	multidrug resistance-associated 4 isoform X2
TRINITY_DN24775_c12_g10_i3	---NA---
TRINITY_DN24764_c4_g1_i1	HLA class II histocompatibility DO beta chain
TRINITY_DN24764_c4_g1_i2	HLA class II histocompatibility DO beta chain
TRINITY_DN24764_c4_g1_i4	HLA class II histocompatibility DO beta chain
TRINITY_DN18027_c0_g2_i1	TPA: cadherin EGF LAG seven-pass G-type receptor 1-
TRINITY_DN23866_c0_g5_i1	PREDICTED: cullin-7
TRINITY_DN23834_c0_g1_i14	Y+L amino acid transporter 2
TRINITY_DN23834_c0_g1_i23	Y+L amino acid transporter 2 isoform X9
TRINITY_DN23890_c2_g3_i14	C-type lectin domain family 2 member D isoform X4
TRINITY_DN23864_c1_g2_i4	cell cycle checkpoint RAD1 isoform X1
TRINITY_DN23899_c0_g1_i2	derlin-3 isoform X2
TRINITY_DN23899_c0_g1_i3	derlin-3 isoform X1
TRINITY_DN23899_c0_g1_i4	derlin-3 isoform X2
TRINITY_DN26181_c0_g1_i1	microtubule-actin cross-linking factor isoforms 1 2 3 5 isoform X6
TRINITY_DN24817_c0_g1_i3	1-phosphatidylinositol 4,5-bisphosphate phosphodiesterase gamma-2
TRINITY_DN24816_c1_g2_i6	MHC class I
TRINITY_DN24822_c2_g4_i1	TEX261 isoform X1
TRINITY_DN14315_c0_g2_i1	---NA---
TRINITY_DN12876_c0_g1_i1	TSC22D3
TRINITY_DN21152_c0_g1_i1	shisa-8 isoform X1
TRINITY_DN21115_c0_g2_i2	rho guanine nucleotide exchange factor 6 isoform X1
TRINITY_DN10033_c0_g1_i1	B-cell antigen receptor complex-associated alpha chain isoform X1
TRINITY_DN58508_c0_g1_i1	NDRG2 isoform X1
TRINITY_DN47_c0_g1_i1	fatty acid-binding epidermal
TRINITY_DN34707_c0_g1_i1	---NA---
TRINITY_DN888_c0_g2_i1	PREDICTED: protein BTG1
TRINITY_DN68272_c0_g1_i1	myomegalin isoform X18
TRINITY_DN16841_c0_g2_i1	---NA---
TRINITY_DN24667_c0_g1_i3	ADP-ribosylation factor-binding GGA3 isoform X2
TRINITY_DN24686_c0_g1_i3	zinc finger 624 isoform X2
TRINITY_DN24685_c0_g2_i12	cytidine monophosphate-N-acetylneuraminic acid hydroxylase isoform X1
TRINITY_DN24618_c8_g2_i10	b- and T-lymphocyte attenuator isoform X1
TRINITY_DN24652_c0_g3_i2	receptor-type tyrosine- phosphatase C isoform X1
TRINITY_DN24662_c2_g9_i2	Cleavage stimulation factor subunit 2
TRINITY_DN43120_c0_g1_i1	---NA---
TRINITY_DN14423_c0_g2_i1	---NA---
TRINITY_DN22348_c0_g1_i2	JNK1 MAPK8-associated membrane isoform X1
TRINITY_DN23033_c0_g1_i13	phosphatase 1M isoform X1
TRINITY_DN23003_c0_g5_i1	fatty acyl- reductase 1 isoform X3
TRINITY_DN15982_c0_g1_i1	transcription factor Spi-B isoform X3
TRINITY_DN23472_c0_g1_i6	pyrroline-5-carboxylate reductase 2 isoform X1
TRINITY_DN23762_c0_g1_i4	DENN domain-containing 5A
TRINITY_DN23746_c0_g1_i1	BOLA class I histocompatibility alpha chain BL3-7-like isoform X3
TRINITY_DN23767_c0_g2_i11	NADPH-dependent diflavin oxidoreductase 1 isoform X2
TRINITY_DN20767_c0_g2_i1	EF-hand calcium-binding domain-containing 1 isoform X5
TRINITY_DN13619_c0_g1_i1	threonine--tRNA cytoplasmic
TRINITY_DN18216_c0_g4_i1	structural maintenance of chromosomes 3 isoform X2
TRINITY_DN13233_c0_g2_i1	---NA---
TRINITY_DN21487_c0_g1_i3	paralemmin-1 isoform X2
TRINITY_DN25075_c0_g1_i1	---NA---
TRINITY_DN22906_c0_g3_i5	matrin-3 isoform X2
TRINITY_DN22918_c0_g1_i1	TPA: NFAT activation molecule 1-like
TRINITY_DN22907_c1_g1_i1	hypothetical protein, partial
TRINITY_DN22910_c1_g1_i8	bromodomain-containing 2 isoform X1
TRINITY_DN19560_c1_g5_i1	transcription factor 4 isoform X23
TRINITY_DN19504_c0_g2_i1	FAM65A isoform X2
TRINITY_DN23356_c0_g2_i2	cohesin subunit SA-3 isoform X4
TRINITY_DN23387_c0_g1_i12	lysine-specific demethylase 5C isoform X4
TRINITY_DN19300_c0_g1_i1	Krueppel-like factor 9
TRINITY_DN19363_c0_g1_i1	ras guanyl-releasing 3 isoform X2
TRINITY_DN3331_c0_g2_i1	---NA---
TRINITY_DN3380_c0_g1_i1	adhesion G -coupled receptor E2 isoform X1
TRINITY_DN3380_c0_g2_i1	---NA---
TRINITY_DN21534_c0_g2_i5	nucleolysin TIA-1 isoform p40
TRINITY_DN20259_c0_g2_i1	porimin isoform X4
TRINITY_DN23640_c0_g1_i7	spindle and kinetochore-associated 3 isoform X2
TRINITY_DN23696_c0_g1_i3	immunoglobulin delta heavy chain secreted
TRINITY_DN23696_c0_g1_i5	membrane-bound immunoglobulin delta heavy chain constant
TRINITY_DN23641_c0_g1_i1	---NA---
TRINITY_DN23677_c1_g1_i1	voltage-gated hydrogen channel 1 isoform X1
TRINITY_DN23686_c0_g3_i1	OCIA domain-containing 1 isoform X5
TRINITY_DN24489_c0_g1_i3	mitogen-activated kinase kinase kinase 1 isoform X1
TRINITY_DN24476_c0_g1_i1	phosphatidylinositol 3,4,5-trisphosphate 5-phosphatase 2
TRINITY_DN24478_c0_g1_i4	zinc finger 207
TRINITY_DN24404_c0_g2_i10	histone-lysine N-methyltransferase 2E isoform X1
TRINITY_DN24458_c0_g1_i2	dolichyl-diphosphooligosaccharide-- glycosyltransferase 48 kDa subunit precursor
TRINITY_DN24453_c0_g1_i6	Protein LMBR1L
TRINITY_DN24472_c0_g2_i1	probable domain-containing histone demethylation 2C isoform X1
TRINITY_DN24079_c1_g1_i4	TPA: KIAA0232 gene product-like
TRINITY_DN24007_c0_g3_i2	SH2B adapter 2 isoform X3
TRINITY_DN24078_c0_g1_i11	FCH domain only 1 isoform X5
TRINITY_DN24076_c0_g1_i10	ribosomal biogenesis LAS1L isoform X3
TRINITY_DN22080_c0_g1_i7	BChain Crystal Structure Of C-terminal Rna Recognition Motif Of Human Etr3
TRINITY_DN22864_c2_g4_i1	TNF receptor-associated factor 5
TRINITY_DN18138_c0_g3_i1	PREDICTED: uncharacterized protein LOC103017900
TRINITY_DN18595_c0_g2_i1	solute carrier family 22 member 3
TRINITY_DN28140_c0_g1_i1	epithelial cell adhesion molecule
TRINITY_DN23254_c0_g2_i1	SH3 and cysteine-rich domain-containing 2
TRINITY_DN23289_c0_g2_i2	ELL-associated factor 2
TRINITY_DN24389_c0_g1_i4	unc-93 homolog B1 isoform X2
TRINITY_DN24322_c0_g3_i7	serrate RNA effector molecule homolog isoform X2
TRINITY_DN24315_c0_g1_i10	THO complex subunit 2
TRINITY_DN24397_c1_g4_i6	SUN domain-containing 1 isoform X2
TRINITY_DN24320_c0_g3_i2	hypothetical protein M91_21448
TRINITY_DN24364_c4_g3_i9	B-cell receptor CD22
TRINITY_DN24342_c0_g1_i11	receptor-interacting serine threonine- kinase 3 isoform X1
TRINITY_DN24321_c1_g2_i10	formin-binding 4 isoform X2
TRINITY_DN24331_c0_g1_i4	PREDICTED: protein FAM134C
TRINITY_DN19004_c0_g1_i1	RNF44 isoform
TRINITY_DN23972_c1_g1_i1	V-set and immunoglobulin domain-containing IGHV4OR15-8-like
TRINITY_DN23906_c0_g2_i8	A disintegrin and metallo ase with thrombospondin motifs 10 isoform X2
TRINITY_DN23959_c0_g1_i8	phosphatidylinositol 3,4,5-trisphosphate-dependent Rac exchanger 1
TRINITY_DN23965_c0_g1_i3	transmembrane 6 superfamily member 1 isoform X4
TRINITY_DN1065_c0_g1_i1	---NA---
TRINITY_DN57490_c0_g1_i1	TPA: alpha-2A adrenergic receptor
TRINITY_DN24155_c4_g1_i6	ADP-ribosyl cyclase 1 isoform X1
TRINITY_DN24156_c0_g3_i3	serine threonine- phosphatase 6 regulatory ankyrin repeat subunit B isoform X2
TRINITY_DN24192_c0_g2_i3	CDC-like kinase 2 isoform 2
TRINITY_DN9847_c0_g1_i1	E3 ubiquitin- ligase HERC2 isoform X5
TRINITY_DN10344_c0_g2_i1	galectin-related
TRINITY_DN15743_c0_g3_i1	zinc transporter ZIP10 isoform X1
TRINITY_DN3631_c0_g1_i1	branched-chain-amino-acid mitochondrial isoform X2
TRINITY_DN7822_c0_g1_i1	---NA---
TRINITY_DN4501_c0_g1_i1	---NA---
TRINITY_DN53594_c0_g1_i1	transcription elongation factor A N-terminal and central domain-containing
TRINITY_DN26494_c0_g1_i1	---NA---
TRINITY_DN22527_c0_g1_i1	mini-chromosome maintenance complex-binding isoform X2
TRINITY_DN22538_c2_g2_i5	minor histocompatibility HA-1 isoform X3
TRINITY_DN8020_c0_g2_i1	lisH domain-containing FOPNL isoform X1
TRINITY_DN20398_c0_g2_i1	popeye domain-containing 3
TRINITY_DN24514_c0_g1_i1	---NA---
TRINITY_DN24579_c8_g1_i3	RNA-binding motif X chromosome isoform X1
TRINITY_DN24558_c0_g1_i6	cyclin-L1 isoform X1
TRINITY_DN24513_c1_g2_i4	T-cell surface glyco CD1a-like isoform X1
TRINITY_DN24593_c0_g1_i3	thymidine kinase mitochondrial isoform X1
TRINITY_DN24593_c0_g1_i6	thymidine kinase mitochondrial isoform X4
TRINITY_DN24561_c0_g1_i2	CAP-Gly domain-containing linker 1 isoform X1
TRINITY_DN24561_c0_g2_i1	---NA---
TRINITY_DN24555_c7_g4_i7	V-type proton ATPase 116 kDa subunit a isoform 3 isoform X1
TRINITY_DN24531_c0_g3_i3	PRRC2B isoform X4
TRINITY_DN24531_c0_g3_i6	PRRC2B isoform X8
TRINITY_DN24549_c1_g1_i13	MAP7 domain-containing 3-like
TRINITY_DN24506_c0_g3_i1	dedicator of cytokinesis 2
TRINITY_DN24506_c0_g3_i2	dedicator of cytokinesis 2
TRINITY_DN10471_c0_g1_i1	histone -like
TRINITY_DN5207_c0_g1_i1	---NA---
TRINITY_DN5238_c0_g1_i1	branched-chain-amino-acid mitochondrial isoform X2
TRINITY_DN34408_c0_g1_i1	---NA---
TRINITY_DN17956_c0_g1_i1	---NA---
TRINITY_DN11150_c0_g1_i1	granulocyte-macrophage colony-stimulating factor receptor subunit alpha isoform X2
TRINITY_DN23534_c0_g1_i2	COMM domain-containing 3 isoform X1
TRINITY_DN23593_c3_g1_i10	splicing proline- and glutamine-rich isoform X2
TRINITY_DN23599_c0_g1_i3	gamma-aminobutyric acid type B receptor subunit
TRINITY_DN23578_c0_g2_i5	selenocysteine insertion sequence-binding 2 isoform X2
TRINITY_DN23561_c0_g2_i3	FAN isoform X2
TRINITY_DN50968_c0_g1_i1	---NA---
TRINITY_DN21963_c0_g1_i5	transcription factor Dp-2 isoform X1
TRINITY_DN21958_c0_g1_i3	activating signal cointegrator 1 complex subunit 1
TRINITY_DN20158_c1_g1_i1	thromboxane A2
TRINITY_DN65686_c0_g1_i1	LINE-1 type transposase domain-containing 1
TRINITY_DN33236_c0_g1_i1	cordon-bleu -like 1 isoform X4
TRINITY_DN20998_c0_g1_i2	zinc finger and BTB domain-containing 32 isoform X2
TRINITY_DN22465_c0_g2_i2	folliculin-interacting 1 isoform X2
TRINITY_DN22470_c0_g1_i5	receptor tyrosine- kinase erbB-2
TRINITY_DN22618_c0_g2_i3	testican-2 isoform X1
TRINITY_DN22694_c0_g2_i2	sterol O-acyltransferase 1 isoform X2
TRINITY_DN22634_c0_g2_i3	HMG box-containing 1-like
TRINITY_DN22676_c0_g2_i2	RNA-binding 25
TRINITY_DN22691_c1_g2_i1	---NA---
TRINITY_DN22654_c0_g1_i1	vacuolar sorting-associated 33B isoform X2
TRINITY_DN23173_c0_g1_i9	DDB1- and CUL4-associated factor 4 isoform X2
TRINITY_DN23142_c1_g2_i6	tyrosine- kinase Blk isoform X1
TRINITY_DN23161_c0_g2_i1	zinc finger 318
TRINITY_DN23177_c0_g1_i1	tyrosine- kinase 223-like isoform X1
TRINITY_DN24247_c1_g1_i8	RAS guanyl-releasing 2
TRINITY_DN24254_c0_g1_i3	PHF10 isoform 5
TRINITY_DN24282_c0_g1_i3	pre-B-cell leukemia transcription factor 2 isoform X1
TRINITY_DN24248_c0_g1_i5	mast cell-expressed membrane 1 isoform X2
TRINITY_DN24243_c0_g1_i5	E3 ubiquitin- ligase HERC2-like isoform X2
TRINITY_DN21352_c0_g1_i6	sorting nexin-17 isoform X1
TRINITY_DN41661_c0_g1_i1	PREDICTED: uncharacterized protein LOC535121 isoform X1
TRINITY_DN41611_c0_g1_i1	ubiquitin-conjugating enzyme E2 D2
TRINITY_DN59625_c0_g1_i1	---NA---
TRINITY_DN49983_c0_g1_i1	---NA---
TRINITY_DN38866_c0_g1_i1	ras-related Rap-2c-like
TRINITY_DN11555_c0_g1_i1	immunoglobulin J chain
TRINITY_DN9162_c0_g1_i1	---NA---
TRINITY_DN9162_c0_g2_i1	Activin receptor type-
TRINITY_DN20618_c0_g2_i1	calpain-3 isoform X4
TRINITY_DN20657_c0_g2_i2	methylglutaconyl- mitochondrial isoform X1
TRINITY_DN24740_c0_g3_i2	neurogenic locus notch homolog 2 isoform X2
TRINITY_DN24791_c0_g2_i1	PREDICTED: nesprin-1
TRINITY_DN24718_c11_g1_i4	C-type lectin domain family 12 member A-like isoform X1
TRINITY_DN24756_c0_g3_i9	DDB1- and CUL4-associated factor 11 isoform X1
TRINITY_DN24758_c1_g3_i1	EGF-like module-containing mucin-like hormone receptor-like 3-like isoform X2
TRINITY_DN24764_c5_g2_i1	killer cell immunoglobulin-like receptor 2DL5A
TRINITY_DN24754_c2_g2_i1	ectopic P granules 5 homolog
TRINITY_DN24782_c2_g2_i1	MAPK1 isoform 3
TRINITY_DN23834_c0_g1_i27	Y+L amino acid transporter 2
TRINITY_DN24810_c6_g4_i9	CASP8 and FADD-like apoptosis regulator
TRINITY_DN24806_c0_g1_i5	trem-like transcript 2 isoform X2
TRINITY_DN21169_c0_g1_i2	retinol dehydrogenase 12-like
TRINITY_DN21117_c0_g1_i3	hexokinase-3 isoform X2
TRINITY_DN25622_c0_g1_i1	E3 ubiquitin- ligase RNF213-like
TRINITY_DN19773_c0_g1_i1	CMRF35-like molecule 2
TRINITY_DN49418_c0_g1_i1	MHC class II antigen
TRINITY_DN24696_c0_g1_i3	heterogeneous nuclear ribonucleo D0 isoform X2
TRINITY_DN24667_c0_g1_i5	ADP-ribosylation factor-binding GGA3
TRINITY_DN24659_c0_g3_i3	sulfotransferase 1C4 isoform X1
TRINITY_DN24659_c0_g3_i6	sulfotransferase 1C4 isoform X4
TRINITY_DN24605_c0_g2_i4	ankyrin repeat domain-containing 11 isoform X1
TRINITY_DN24662_c2_g7_i1	immunoglobulin alpha Fc receptor-like isoform X1
TRINITY_DN17582_c0_g1_i1	C-type lectin domain family 4 member D isoform X1
TRINITY_DN22387_c0_g1_i3	SH2B adapter 3 isoform X1
TRINITY_DN22395_c0_g3_i1	E3 ubiquitin- ligase CBL isoform X1
TRINITY_DN23068_c0_g2_i6	osteoclast-associated immunoglobulin-like receptor isoform X3
TRINITY_DN23059_c0_g1_i3	CMRF35-like molecule 4 isoform X2
TRINITY_DN23046_c0_g5_i2	homeodomain-interacting kinase 3-like isoform X1
TRINITY_DN15981_c0_g1_i1	anoctamin-9-like isoform X1
TRINITY_DN23439_c1_g1_i5	wiskott-Aldrich syndrome isoform X1
TRINITY_DN23737_c0_g3_i24	ancient ubiquitous 1
TRINITY_DN23765_c0_g1_i1	serine threonine- kinase MST4
TRINITY_DN52519_c0_g1_i1	coagulation factor V isoform X1
TRINITY_DN21757_c0_g1_i2	ATP-binding cassette sub-family B member mitochondrial
TRINITY_DN16327_c0_g1_i1	solute carrier family 28 member 3 isoform X1
TRINITY_DN22965_c0_g1_i2	EGF-like module-containing mucin-like hormone receptor-like 1 isoform X2
TRINITY_DN23309_c0_g1_i1	lysosomal acid lipase cholesteryl ester hydrolase
TRINITY_DN19305_c0_g2_i1	sorting nexin-10
TRINITY_DN20204_c0_g1_i1	integrator complex subunit 6
TRINITY_DN20255_c0_g1_i1	helicase SKI2W
TRINITY_DN12973_c0_g2_i2	plexin domain-containing 2 isoform X1
TRINITY_DN21296_c0_g3_i1	girdin isoform X2
TRINITY_DN67394_c0_g1_i1	---NA---
TRINITY_DN23603_c0_g1_i2	poly(A) RNA polymerase GLD2 isoform X1
TRINITY_DN23602_c0_g4_i1	ubiquitin carboxyl-terminal hydrolase 32 isoform X2
TRINITY_DN23638_c0_g1_i6	antigen peptide transporter 1
TRINITY_DN23621_c2_g6_i5	splicing arginine serine-rich isoform
TRINITY_DN23684_c0_g1_i6	TPA: nucleoporin 98kDa
TRINITY_DN23684_c0_g1_i8	nuclear pore complex Nup98-Nup96 isoform X1
TRINITY_DN23651_c0_g1_i3	PREDICTED: uncharacterized protein C18orf8 homolog isoform X1
TRINITY_DN23686_c0_g3_i2	OCIA domain-containing 1 isoform X1
TRINITY_DN12286_c0_g1_i1	carboxymethylenebutenolidase homolog
TRINITY_DN24440_c0_g1_i6	S-formylglutathione hydrolase isoform X1
TRINITY_DN24431_c0_g2_i4	RUBCL_BOVIN ame: Full= RUBCNL-like
TRINITY_DN24438_c0_g1_i12	nicotinate phosphoribosyltransferase
TRINITY_DN24460_c0_g1_i1	coagulation factor V-
TRINITY_DN24472_c0_g2_i1	probable domain-containing histone demethylation 2C isoform X1
TRINITY_DN24437_c2_g3_i2	transcription elongation factor SPT5 isoform X1
TRINITY_DN24470_c0_g1_i1	C-type lectin domain family 7 member A isoform X1
TRINITY_DN24033_c0_g2_i1	max dimerization 1
TRINITY_DN24015_c0_g1_i1	transcriptional repressor p66-alpha isoform X1
TRINITY_DN16125_c0_g1_i1	tachykinin-3 isoform X1
TRINITY_DN20026_c0_g1_i1	multiple epidermal growth factor-like domains 9
TRINITY_DN22080_c0_g1_i9	CUGBP Elav-like family member 2 isoform X6
TRINITY_DN22054_c0_g1_i8	luc7 3 isoform X4
TRINITY_DN22858_c0_g3_i2	myocyte-specific enhancer factor 2C isoform X6
TRINITY_DN22815_c0_g1_i4	oxysterols receptor LXR-alpha isoform X1
TRINITY_DN57553_c0_g1_i1	GTP-binding SAR1a
TRINITY_DN23295_c0_g4_i1	methylcytosine dioxygenase TET2 isoform X2
TRINITY_DN24361_c0_g1_i7	GRAM domain-containing 4 isoform X2
TRINITY_DN24324_c7_g1_i2	tumor necrosis factor alpha-induced 8 isoform X1
TRINITY_DN24300_c0_g1_i2	CDP-diacylglycerol--glycerol-3-phosphate 3- mitochondrial isoform X2
TRINITY_DN24300_c0_g1_i6	CDP-diacylglycerol--glycerol-3-phosphate 3- mitochondrial
TRINITY_DN23935_c0_g2_i7	ATP-dependent (S)-NAD(P)H-hydrate dehydratase isoform X1
TRINITY_DN23928_c5_g4_i12	vascular endothelial zinc finger 1 isoform X2
TRINITY_DN23958_c0_g1_i1	kallikrein-1 precursor
TRINITY_DN19999_c0_g2_i1	PREDICTED: transcobalamin-1
TRINITY_DN19930_c0_g1_i2	RNA polymerase II elongation factor ELL
TRINITY_DN22205_c1_g1_i1	C19orf12 homolog isoform X2
TRINITY_DN22214_c0_g1_i6	transmembrane 106A isoform X1
TRINITY_DN68591_c0_g1_i1	CYFIP1, partial
TRINITY_DN24185_c0_g4_i12	arf-GAP with Rho-GAP ANK repeat and PH domain-containing 1 isoform X5
TRINITY_DN24112_c0_g1_i7	splicing factor U2AF 26 kDa subunit isoform X2
TRINITY_DN5535_c0_g1_i1	condensin complex subunit 3 isoform X1
TRINITY_DN21677_c0_g1_i2	complement C1r subcomponent isoform X1
TRINITY_DN16472_c0_g3_i1	glycerol-3-phosphate acyltransferase 3 isoform X4
TRINITY_DN58403_c0_g1_i1	---NA---
TRINITY_DN59470_c0_g1_i1	integral membrane 2C
TRINITY_DN15417_c0_g2_i1	poliovirus receptor-related 2 isoform X2
TRINITY_DN22794_c2_g7_i1	---NA---
TRINITY_DN22798_c0_g1_i3	H ACA ribonucleo complex subunit 4
TRINITY_DN34511_c0_g1_i1	thyroid hormone receptor-associated 3 isoform X2
TRINITY_DN22516_c0_g4_i2	tubulin-specific chaperone D
TRINITY_DN24511_c2_g2_i13	neurobeachin 2
TRINITY_DN24501_c1_g1_i3	serine threonine- phosphatase 2A 56 kDa regulatory subunit gamma isoform isoform X12
TRINITY_DN24501_c1_g1_i10	heterogeneous nuclear ribonucleo L isoform X2
TRINITY_DN24527_c0_g1_i3	CCR4-NOT transcription complex subunit 11
TRINITY_DN20527_c0_g2_i1	rab-3A-interacting isoform X1
TRINITY_DN18459_c0_g1_i1	AP-3 complex subunit mu-2 isoform X2
TRINITY_DN57676_c0_g1_i1	branched-chain-amino-acid mitochondrial isoform X2
TRINITY_DN23579_c0_g1_i1	tax1-binding 1 homolog isoform X3
TRINITY_DN23595_c0_g2_i2	PAB-dependent poly(A)-specific ribonuclease subunit 2 isoform X5
TRINITY_DN23525_c2_g1_i7	cytochrome b ascorbate-dependent 3-like isoform X3
TRINITY_DN23543_c1_g1_i1	tripartite motif-containing 26
TRINITY_DN21986_c0_g1_i4	tumor necrosis factor receptor superfamily member 19L isoform X2
TRINITY_DN21952_c0_g2_i1	piwi 3
TRINITY_DN17116_c0_g2_i1	parafibromin isoform X2
TRINITY_DN20922_c0_g1_i1	metallothionein-3 isoform X1
TRINITY_DN20901_c0_g1_i2	probable histidine--tRNA mitochondrial isoform X1
TRINITY_DN22451_c0_g1_i4	serine arginine-rich splicing factor 1
TRINITY_DN23107_c0_g1_i2	cytosolic non-specific dipeptidase isoform X1
TRINITY_DN24217_c1_g2_i1	transcription factor SPT20 homolog isoform X2
TRINITY_DN24284_c1_g3_i1	oxysterol-binding -related 2
TRINITY_DN25163_c0_g1_i1	---NA---
TRINITY_DN20659_c0_g2_i1	mannose-P-dolichol utilization defect 1 isoform X1
TRINITY_DN20634_c0_g1_i2	low-density lipo receptor class A domain-containing 4 isoform X12
TRINITY_DN19164_c0_g2_i1	hCG1985645
TRINITY_DN19125_c0_g2_i1	---NA---
TRINITY_DN24783_c2_g4_i3	---NA---
TRINITY_DN24796_c1_g2_i8	arf-GAP with coiled- ANK repeat and PH domain-containing 1 isoform X1
TRINITY_DN24782_c2_g1_i5	mitogen-activated kinase 1 isoform X1
TRINITY_DN3895_c0_g1_i3	PREDICTED: uncharacterized protein LOC105606886 isoform X1
TRINITY_DN23881_c0_g1_i4	ankyrin repeat and BTB POZ domain-containing 1 isoform X4
TRINITY_DN23864_c1_g2_i1	cell cycle checkpoint RAD1 isoform X1
TRINITY_DN23859_c0_g5_i4	WD repeat-containing 41 isoform X1
TRINITY_DN24813_c6_g4_i2	E3 ubiquitin- ligase RNF213
TRINITY_DN24825_c1_g4_i10	antigen -like
TRINITY_DN24825_c1_g4_i12	antigen -
TRINITY_DN24820_c2_g1_i5	TPA: WC1 isolate CH149 isoform 4
TRINITY_DN21168_c0_g5_i1	tether containing UBX domain for GLUT4 isoform X3
TRINITY_DN21101_c0_g1_i2	BOLA class I histocompatibility alpha chain BL3-7-like
TRINITY_DN21129_c0_g3_i1	interleukin-27 receptor subunit alpha
TRINITY_DN58592_c0_g1_i1	zinc finger CW-type PWWP domain 1
TRINITY_DN19455_c0_g1_i1	---NA---
TRINITY_DN19780_c0_g1_i3	interferon alpha-inducible 6
TRINITY_DN871_c0_g1_i1	mitochondrial import inner membrane translocase subunit Tim17-A
TRINITY_DN886_c0_g1_i1	myeloid cell surface antigen CD33 isoform X2
TRINITY_DN59927_c0_g1_i1	---NA---
TRINITY_DN24640_c0_g1_i9	tRNA (uracil-5-)-methyltransferase homolog A isoform X2
TRINITY_DN24649_c0_g2_i4	mitogen-activated kinase kinase kinase kinase 2 isoform X6
TRINITY_DN24639_c0_g1_i6	oxysterol-binding -related 7 isoform X3
TRINITY_DN24646_c0_g1_i2	acyl- :lysophosphatidylglycerol acyltransferase 1
TRINITY_DN24678_c0_g1_i9	prostate tumor-overexpressed gene 1
TRINITY_DN24644_c1_g1_i8	hypothetical protein Celaphus_00001566
TRINITY_DN24619_c0_g1_i3	GRIP and coiled-coil domain-containing 2
TRINITY_DN22365_c0_g1_i1	transmembrane 214 isoform X1
TRINITY_DN22365_c0_g2_i1	transmembrane 214 isoform X2
TRINITY_DN23045_c0_g1_i5	ubl carboxyl-terminal hydrolase 18-like
TRINITY_DN23012_c0_g1_i1	fibrous sheath-interacting 2-like
TRINITY_DN23070_c0_g1_i1	PREDICTED: uncharacterized protein KIAA1551 homolog isoform X2
TRINITY_DN23090_c0_g2_i6	serine threonine- phosphatase 6 regulatory subunit 3 isoform X4
TRINITY_DN19626_c0_g1_i1	---NA---
TRINITY_DN23457_c0_g4_i4	upstream stimulatory factor 1 isoform X3
TRINITY_DN23424_c0_g1_i2	transmembrane 206
TRINITY_DN23401_c0_g1_i2	poly [ADP-ribose] polymerase 10
TRINITY_DN23464_c0_g1_i4	hypothetical protein M91_12925
TRINITY_DN23764_c0_g1_i2	NADPH oxidase activator 1 isoform X2
TRINITY_DN23793_c0_g1_i1	antileuko ase-like
TRINITY_DN23770_c0_g3_i3	ARF GTPase-activating GIT2 isoform X3
TRINITY_DN23795_c0_g2_i2	linker for activation of T-cells family member 1 isoform X2
TRINITY_DN23795_c0_g2_i8	linker for activation of T-cells family member 1 isoform X2
TRINITY_DN21765_c0_g1_i1	MOB kinase activator 3A
TRINITY_DN16325_c0_g2_i1	asparagine synthetase [glutamine-hydrolyzing]
TRINITY_DN21434_c0_g1_i3	interferon regulatory factor 7
TRINITY_DN22901_c0_g2_i4	tumor p53
TRINITY_DN22927_c0_g1_i2	fas apoptotic inhibitory molecule 1
TRINITY_DN21573_c0_g1_i2	pygopus homolog 2
TRINITY_DN20246_c0_g2_i2	FAD-linked sulfhydryl oxidase
TRINITY_DN21277_c0_g1_i4	ATPase WRNIP1-like
TRINITY_DN23695_c0_g1_i2	ras GTPase-activating 3
TRINITY_DN23642_c0_g1_i5	Intersectin-2
TRINITY_DN23642_c0_g2_i1	intersectin-2-like isoform X2
TRINITY_DN23608_c0_g1_i2	transmembrane and coiled-coil domain-containing 3
TRINITY_DN23677_c1_g1_i4	Voltage-gated hydrogen channel
TRINITY_DN23637_c0_g1_i1	T-cell antigen CD7 isoform X1
TRINITY_DN12222_c0_g2_i1	transmembrane channel 4
TRINITY_DN24485_c0_g1_i2	single-stranded DNA-binding 4 isoform X1
TRINITY_DN24492_c0_g1_i12	transport Sec16A isoform X2
TRINITY_DN24484_c0_g1_i8	BCLAF1 isoform
TRINITY_DN24457_c0_g1_i3	DNA polymerase lambda isoform X3
TRINITY_DN24415_c0_g1_i1	translation initiation factor eIF-2B subunit delta isoform X1
TRINITY_DN24470_c0_g1_i5	C-type lectin domain family 1 member A
TRINITY_DN24091_c0_g1_i3	P2X purinoceptor 5 isoform X1
TRINITY_DN24077_c1_g1_i5	lysine-specific demethylase 2A
TRINITY_DN24021_c0_g2_i3	intraflagellar transport 52 homolog
TRINITY_DN20034_c0_g1_i1	TPA: ciliary rootlet coiled- rootletin
TRINITY_DN22077_c0_g1_i1	RNA exonuclease 1 homolog isoform X2
TRINITY_DN22033_c0_g1_i6	sterol regulatory element-binding cleavage-activating isoform X2
TRINITY_DN22079_c0_g1_i5	TAR DNA-binding 43
TRINITY_DN22825_c0_g1_i14	endoplasmic reticulum mannosyl-oligosaccharide 1,2-alpha-mannosidase
TRINITY_DN22807_c0_g1_i8	G pathway suppressor 2 isoform X1
TRINITY_DN22863_c1_g1_i2	calmodulin-binding transcription activator 2 isoform X13
TRINITY_DN24319_c0_g1_i4	LRR and PYD domains-containing 1 isoform X3
TRINITY_DN24396_c0_g1_i2	SH3KBP1-binding 1 isoform X3
TRINITY_DN24372_c0_g1_i3	GMP reductase 2 isoform X1
TRINITY_DN24352_c0_g2_i1	unconventional myosin-If
TRINITY_DN24309_c0_g1_i3	ankyrin repeat and zinc finger domain-containing 1 isoform X5
TRINITY_DN19065_c0_g1_i2	U5 small nuclear ribonucleo 40 kDa isoform X1
TRINITY_DN23974_c0_g1_i4	carabin isoform X3
TRINITY_DN23913_c0_g1_i7	retinoic acid receptor alpha-like
TRINITY_DN14726_c0_g2_i1	SWI SNF complex subunit SMARCC1
TRINITY_DN14748_c0_g1_i1	immunoglobulin lambda-1 light chain-like
TRINITY_DN1043_c0_g1_i1	transmembrane 88
TRINITY_DN22234_c0_g1_i5	dnaJ homolog subfamily B member 2 isoform X4
TRINITY_DN22204_c0_g1_i1	interferon alpha-inducible 27 1 isoform X1
TRINITY_DN22204_c0_g1_i2	interferon alpha-inducible 27 2B isoform X2
TRINITY_DN24103_c0_g2_i10	rho GTPase-activating 4 isoform X1
TRINITY_DN24191_c1_g2_i3	inhibitor of nuclear factor kappa-B kinase subunit epsilon isoform X3
TRINITY_DN24185_c0_g4_i6	arf-GAP with Rho-GAP ANK repeat and PH domain-containing 1 isoform X4
TRINITY_DN67199_c0_g1_i1	uncharacterized protein LOC111559199, partial
TRINITY_DN19828_c0_g1_i1	unnamed protein product
TRINITY_DN21681_c0_g1_i1	DNA-directed RNA polymerase III subunit RPC6 isoform X3
TRINITY_DN21650_c0_g1_i9	pleckstrin homology domain-containing family M member 2
TRINITY_DN7829_c0_g1_i1	---NA---
TRINITY_DN258_c0_g2_i1	ras-related Rab-2A
TRINITY_DN22709_c0_g1_i1	cytochrome c oxidase 20 homolog isoform X2
TRINITY_DN22774_c0_g2_i7	E3 ubiquitin- ligase RNF31 isoform X4
TRINITY_DN22737_c4_g6_i1	histone H1x-like
TRINITY_DN14682_c0_g1_i1	granzyme K
TRINITY_DN22506_c0_g1_i1	integrator complex subunit 8-like
TRINITY_DN20320_c1_g1_i1	myomegalin isoform X18
TRINITY_DN24581_c1_g3_i4	membrane-associated phosphatidylinositol transfer 1 isoform X1
TRINITY_DN24518_c1_g5_i6	PREDICTED: uncharacterized protein C1orf186-like isoform X1
TRINITY_DN24579_c10_g8_i4	GTPase IMAP family member 5-like isoform X1
TRINITY_DN24580_c0_g3_i7	adenylate kinase 8 isoform X4
TRINITY_DN24566_c0_g1_i1	oxysterol-binding 1
TRINITY_DN24536_c0_g2_i5	centriolin isoform X3
TRINITY_DN20583_c0_g2_i2	FAM192A isoform X4
TRINITY_DN18447_c0_g2_i1	neural cell adhesion molecule L1 isoform X2
TRINITY_DN60064_c0_g1_i1	---NA---
TRINITY_DN66317_c0_g1_i1	---NA---
TRINITY_DN13753_c0_g2_i1	guanine nucleotide-binding G(i) subunit alpha-2 isoform X1
TRINITY_DN19297_c0_g2_i1	hypothetical protein H920_06064
TRINITY_DN22174_c0_g2_i1	F-box WD repeat-containing 12-like isoform X3
TRINITY_DN22138_c0_g2_i3	short transient receptor potential channel 2-like
TRINITY_DN22187_c0_g1_i2	serum paraoxonase arylesterase 2 isoform X2
TRINITY_DN17924_c0_g1_i1	unnamed protein product, partial
TRINITY_DN23566_c0_g1_i7	mannose-1-phosphate guanyltransferase alpha isoform X2
TRINITY_DN23523_c0_g2_i1	Interleukin-6 receptor subunit beta
TRINITY_DN23525_c2_g1_i3	cytochrome b ascorbate-dependent 3-like isoform X3
TRINITY_DN23590_c0_g1_i3	ATP-binding cassette sub-family A member 2-like isoform X1
TRINITY_DN21903_c0_g2_i1	general transcription factor 3C polypeptide 2
TRINITY_DN21934_c0_g2_i3	E3 ISG15-- ligase HERC5 isoform X2
TRINITY_DN21994_c1_g1_i2	transcription termination factor 1 isoform X1
TRINITY_DN65549_c0_g2_i1	ATP-dependent Clp protease proteolytic mitochondrial
TRINITY_DN20924_c0_g2_i3	histone acetyltransferase KAT2B-
TRINITY_DN22498_c0_g2_i1	---NA---
TRINITY_DN22481_c0_g2_i6	probable ATP-dependent RNA helicase DHX58 isoform X1
TRINITY_DN22400_c0_g1_i1	TBC1 domain family member 9B isoform X2
TRINITY_DN22402_c0_g1_i2	centrosomal POC5 isoform X1
TRINITY_DN22493_c0_g2_i1	hypothetical protein
TRINITY_DN22634_c0_g1_i1	---NA---
TRINITY_DN22603_c0_g1_i5	malectin isoform X1
TRINITY_DN22695_c0_g1_i1	U5 small nuclear ribonucleo component isoform 2
TRINITY_DN23165_c0_g1_i5	cTAGE family member 5 isoform X7
TRINITY_DN23110_c0_g1_i5	regulator of G- signaling 14 isoform X1
TRINITY_DN23128_c0_g1_i4	peroxisomal membrane PEX16
TRINITY_DN24209_c1_g1_i1	caspase recruitment domain-containing 11 isoform X1
TRINITY_DN24283_c1_g1_i5	sphingomyelin phosphodiesterase
TRINITY_DN24237_c0_g1_i6	inositol polyphosphate 5-phosphatase K isoform X3
TRINITY_DN24296_c0_g1_i1	copper chaperone for superoxide dismutase
TRINITY_DN24261_c0_g1_i3	integrator complex subunit 1 isoform X2
TRINITY_DN24245_c0_g1_i3	ornithine decarboxylase
TRINITY_DN24233_c0_g1_i7	glycosylphosphatidylinositol anchor attachment 1
TRINITY_DN24259_c2_g3_i2	tropomyosin beta chain isoform X1
TRINITY_DN24223_c0_g1_i5	tyrosine- kinase JAK3
TRINITY_DN24231_c0_g1_i1	Sodium channel type 7 subunit
TRINITY_DN17715_c0_g1_i2	NF-kappa-B inhibitor-interacting Ras 1 isoform X2
TRINITY_DN25735_c0_g1_i1	TPA: multiple epidermal growth factor-like domains 6-like
TRINITY_DN17611_c0_g3_i1	ribonuclease 4
TRINITY_DN20618_c0_g1_i1	calpain-3 isoform X3
TRINITY_DN24748_c0_g3_i2	phosphatase Slingshot homolog 2 isoform X1
TRINITY_DN24794_c1_g1_i1	tyrosine- phosphatase non-receptor type substrate 1 isoform X4
TRINITY_DN18028_c0_g2_i1	aquaporin 9
TRINITY_DN23825_c2_g4_i1	---NA---
TRINITY_DN23837_c0_g2_i7	programmed cell death 1 ligand 1 isoform X1
TRINITY_DN24821_c6_g13_i1	hypothetical protein M91_05097, partial
TRINITY_DN24675_c0_g2_i3	phosphatidylinositol 4,5-bisphosphate 3-kinase catalytic subunit delta isoform isoform X1
TRINITY_DN24668_c0_g1_i6	low affinity immunoglobulin gamma Fc region receptor II-like isoform X1
TRINITY_DN10168_c0_g2_i1	beta-defensin 4 isoform X1
TRINITY_DN22358_c0_g1_i2	macrosialin isoform X1
TRINITY_DN22355_c0_g2_i1	max X isoform X3
TRINITY_DN23087_c0_g2_i1	zinc finger 341
TRINITY_DN23439_c1_g1_i6	wiskott-Aldrich syndrome
TRINITY_DN23770_c0_g3_i1	ARF GTPase-activating GIT2 isoform X9
TRINITY_DN20713_c0_g1_i1	arachidonate 15-lipoxygenase isoform X3
TRINITY_DN58103_c0_g1_i1	---NA---
TRINITY_DN66000_c0_g1_i1	40S ribosomal S24-like isoform X1
TRINITY_DN22918_c0_g2_i2	NFAT activation molecule 1
TRINITY_DN22987_c0_g1_i24	Glycerol-3-phosphate acyltransferase
TRINITY_DN22901_c0_g2_i2	cellular tumor antigen p53
TRINITY_DN23355_c1_g1_i8	ankyrin repeat and FYVE domain-containing 1 isoform X1
TRINITY_DN19339_c0_g3_i1	---NA---
TRINITY_DN21549_c0_g1_i2	GRB2-associated-binding 3-like isoform X1
TRINITY_DN21898_c0_g1_i1	LON peptidase N-terminal domain and RING finger 3 isoform X2, cytosol
TRINITY_DN8196_c0_g1_i1	---NA---
TRINITY_DN33737_c0_g1_i1	probable G- coupled receptor 34
TRINITY_DN16971_c0_g2_i1	folliculin-interacting 2 isoform X3
TRINITY_DN12690_c0_g2_i1	ornithine mitochondrial-like isoform X1
TRINITY_DN66820_c0_g1_i1	---NA---
TRINITY_DN23677_c1_g1_i5	tectonic-1 isoform X1
TRINITY_DN24060_c0_g1_i5	disintegrin and metallo ase domain-containing 8 isoform X2
TRINITY_DN24033_c0_g2_i1	max dimerization 1
TRINITY_DN24006_c0_g3_i7	U4 U6 small nuclear ribonucleo Prp3 isoform X1
TRINITY_DN66172_c0_g1_i1	dopey-2 isoform X2
TRINITY_DN24319_c0_g1_i3	LRR and PYD domains-containing 1 isoform X1
TRINITY_DN24320_c0_g3_i2	hypothetical protein M91_21448
TRINITY_DN24342_c0_g1_i11	receptor-interacting serine threonine- kinase 3 isoform X1
TRINITY_DN23986_c0_g1_i5	GTPase-activating and VPS9 domain-containing 1 isoform X2
TRINITY_DN23958_c0_g1_i1	kallikrein-1 precursor
TRINITY_DN19962_c0_g1_i1	prokineticin-2 isoform X1
TRINITY_DN24172_c0_g2_i1	hexokinase-2 isoform X3
TRINITY_DN24113_c0_g3_i2	TPA: hypothetical protein BOS_4392
TRINITY_DN16472_c0_g3_i1	glycerol-3-phosphate acyltransferase 3 isoform X4
TRINITY_DN25858_c0_g1_i1	---NA---
TRINITY_DN59470_c0_g1_i1	integral membrane 2C
TRINITY_DN35672_c0_g1_i1	nociceptin receptor isoform X1
TRINITY_DN7882_c0_g1_i1	NEDD8-conjugating enzyme UBE2F isoform X2
TRINITY_DN15115_c0_g1_i1	AMP deaminase 3 isoform X6
TRINITY_DN22703_c1_g1_i2	ras-related C3 botulinum toxin substrate 1
TRINITY_DN22580_c0_g2_i1	NAD-dependent deacetylase sirtuin-7 isoform X1
TRINITY_DN16209_c0_g1_i2	immunoglobulin alpha Fc receptor isoform X1
TRINITY_DN24558_c0_g1_i1	cyclin-L1 isoform X1
TRINITY_DN24501_c1_g1_i3	serine threonine- phosphatase 2A 56 kDa regulatory subunit gamma isoform isoform X12
TRINITY_DN18459_c0_g1_i1	AP-3 complex subunit mu-2 isoform X2
TRINITY_DN27176_c0_g1_i1	neutral alpha-glucosidase C isoform X4
TRINITY_DN23504_c0_g1_i4	Polycomb group ASXL1 isoform X2
TRINITY_DN21949_c0_g1_i1	low-density lipo receptor class A domain-containing 3 isoform X1
TRINITY_DN21914_c0_g1_i1	PREDICTED: galectin-9-like
TRINITY_DN21952_c0_g2_i1	piwi 3
TRINITY_DN21963_c0_g1_i5	transcription factor Dp-2 isoform X1
TRINITY_DN3472_c0_g1_i1	CMRF35-like molecule 7 isoform X1
TRINITY_DN20106_c0_g1_i1	---NA---
TRINITY_DN65678_c0_g1_i1	---NA---
TRINITY_DN22694_c0_g2_i2	sterol O-acyltransferase 1 isoform X2
TRINITY_DN22694_c0_g2_i6	sterol O-acyltransferase 1 isoform X2
TRINITY_DN23173_c0_g1_i9	DDB1- and CUL4-associated factor 4 isoform X2
TRINITY_DN23119_c1_g1_i3	uridine phosphorylase 1 isoform X1
TRINITY_DN24298_c0_g2_i2	KIAA0892 protein, partial
TRINITY_DN21330_c0_g1_i1	ubiquitin-conjugating enzyme E2 G1
TRINITY_DN17722_c0_g1_i4	cyclic AMP-dependent transcription factor ATF-1 isoform X2
TRINITY_DN20812_c0_g1_i2	BOLA
TRINITY_DN20417_c0_g1_i1	semaphorin-4F isoform X2
TRINITY_DN24739_c37_g20_i1	trifunctional enzyme subunit mitochondrial isoform X1
TRINITY_DN24779_c0_g1_i5	hypothetical protein M91_05882, partial
TRINITY_DN24774_c1_g3_i1	T-cell- activating receptor on myeloid cells 1 isoform X3
TRINITY_DN24775_c11_g5_i5	threonine--tRNA mitochondrial isoform X4
TRINITY_DN24764_c4_g1_i1	HLA class II histocompatibility DO beta chain
TRINITY_DN23856_c0_g2_i8	golgi-specific brefeldin A-resistance guanine nucleotide exchange factor 1 isoform X1
TRINITY_DN24801_c0_g3_i1	---NA---
TRINITY_DN24801_c0_g4_i4	intercellular adhesion molecule 2 isoform X2
TRINITY_DN24814_c2_g1_i1	zinc finger 510
TRINITY_DN24814_c2_g7_i5	apolipo L3-like
TRINITY_DN24825_c1_g4_i8	antigen -like
TRINITY_DN24825_c1_g4_i12	antigen -
TRINITY_DN11922_c0_g1_i1	Potassium channel subfamily K member
TRINITY_DN21101_c0_g1_i2	BOLA class I histocompatibility alpha chain BL3-7-like
TRINITY_DN19780_c0_g1_i3	interferon alpha-inducible 6
TRINITY_DN24631_c0_g3_i10	cell cycle progression 1 isoform X6
TRINITY_DN24646_c0_g1_i2	acyl- :lysophosphatidylglycerol acyltransferase 1
TRINITY_DN24683_c0_g2_i4	transducin-like enhancer 1 isoform X4
TRINITY_DN24613_c1_g1_i6	nuclear autoantigen Sp-100 isoform X14
TRINITY_DN3231_c0_g2_i1	BOLA class I histocompatibility alpha chain BL3-7-like
TRINITY_DN23070_c0_g2_i9	PREDICTED: uncharacterized protein KIAA1551 homolog isoform X9
TRINITY_DN15982_c0_g1_i1	transcription factor Spi-B isoform X3
TRINITY_DN21407_c0_g1_i3	major facilitator superfamily domain-containing 8
TRINITY_DN19524_c0_g1_i1	transcription factor SOX-13 isoform X4
TRINITY_DN23365_c0_g1_i2	apolipo L2
TRINITY_DN23306_c0_g1_i4	eukaryotic translation initiation factor 5
TRINITY_DN8157_c0_g1_i3	Fanconi anemia-associated of 20 kDa-like
TRINITY_DN23656_c3_g2_i1	zinc finger 416-like
TRINITY_DN24485_c0_g1_i12	single-stranded DNA-binding 4 isoform X1
TRINITY_DN24411_c0_g1_i15	diacylglycerol kinase alpha isoform X1
TRINITY_DN24446_c0_g1_i5	PHD finger 12 isoform X1
TRINITY_DN24417_c0_g1_i2	Gamma-interferon-inducible lysosomal thiol
TRINITY_DN24073_c0_g1_i2	ubiquitin-conjugating enzyme E2 D1 isoform X2
TRINITY_DN24034_c0_g2_i1	UBE4A isoform 3
TRINITY_DN24046_c0_g1_i2	CD97 antigen isoform X2
TRINITY_DN20034_c0_g1_i1	TPA: ciliary rootlet coiled- rootletin
TRINITY_DN22841_c0_g1_i2	SH3 domain-binding 5
TRINITY_DN22852_c0_g1_i2	cell division cycle-associated 7 isoform X5
TRINITY_DN23294_c0_g1_i6	male-specific lethal 3 homolog isoform X1
TRINITY_DN24322_c0_g3_i5	serrate RNA effector molecule homolog isoform X4
TRINITY_DN24372_c0_g1_i3	GMP reductase 2 isoform X1
TRINITY_DN24314_c0_g1_i2	RNA polymerase-associated CTR9 homolog
TRINITY_DN26087_c0_g1_i1	---NA---
TRINITY_DN23974_c0_g1_i4	carabin isoform X3
TRINITY_DN23940_c0_g3_i4	B-lymphocyte antigen CD20
TRINITY_DN22222_c0_g1_i3	breast cancer metastasis suppressor isoform CRA_d
TRINITY_DN22234_c0_g1_i8	dnaJ homolog subfamily B member 2 isoform X1
TRINITY_DN57490_c0_g1_i1	TPA: alpha-2A adrenergic receptor
TRINITY_DN24113_c0_g3_i4	TPA: hypothetical protein BOS_4392
TRINITY_DN24185_c0_g4_i6	arf-GAP with Rho-GAP ANK repeat and PH domain-containing 1 isoform X4
TRINITY_DN24137_c0_g1_i1	disulfide-isomerase A6
TRINITY_DN16478_c0_g1_i1	PREDICTED: stromelysin-1-like
TRINITY_DN12089_c0_g1_i1	---NA---
TRINITY_DN22599_c0_g1_i9	transcription factor 7 isoform X1
TRINITY_DN22570_c0_g1_i6	phosphoinositide 3-kinase regulatory subunit 5 isoform X6
TRINITY_DN24503_c0_g1_i5	T-cell differentiation antigen CD6 isoform X1
TRINITY_DN24572_c0_g1_i8	A-kinase anchor 8-like isoform X3
TRINITY_DN24534_c0_g1_i5	ATP-dependent RNA helicase DDX19A
TRINITY_DN24587_c0_g1_i10	cleavage and polyadenylation specificity factor subunit 1 isoform X3
TRINITY_DN24536_c0_g2_i5	centriolin isoform X3
TRINITY_DN19213_c0_g1_i1	sex comb on midleg 4 isoform X1
TRINITY_DN22174_c0_g1_i1	F-box WD repeat-containing 12-like
TRINITY_DN17988_c0_g1_i1	---NA---
TRINITY_DN23510_c2_g1_i2	probable G- coupled receptor 174
TRINITY_DN23556_c0_g1_i9	gamma-tubulin complex component 2 isoform X1
TRINITY_DN23535_c1_g1_i2	T-box transcription factor TBX21
TRINITY_DN21972_c0_g1_i2	R3H domain-containing 4 isoform X3
TRINITY_DN41858_c0_g1_i1	myomegalin isoform X18
TRINITY_DN20990_c0_g2_i1	Nucleoporin NUP188
TRINITY_DN20965_c0_g1_i6	negative elongation factor A
TRINITY_DN22451_c0_g1_i11	splicing arginine serine-rich 1 (splicing factor alternate splicing factor)
TRINITY_DN22656_c0_g1_i1	bromodomain adjacent to zinc finger domain 1A
TRINITY_DN22603_c0_g1_i5	malectin isoform X1
TRINITY_DN22628_c0_g1_i3	ceramide synthase 4 isoform X1
TRINITY_DN23170_c0_g2_i3	nucleolar GTP-binding 1
TRINITY_DN24296_c0_g1_i1	copper chaperone for superoxide dismutase
TRINITY_DN24281_c0_g1_i4	translation initiation factor eIF-2B subunit epsilon isoform X2
TRINITY_DN24231_c0_g1_i1	Sodium channel type 7 subunit

## Sheet: Trait3
SeqName	Description
TRINITY_DN247637_c0_g1_i1	---NA---
TRINITY_DN287951_c0_g1_i1	COMM domain-containing 1
TRINITY_DN106564_c0_g1_i2	tetraspanin-7
TRINITY_DN112283_c0_g2_i2	cyclin-dependent kinase 10 isoform X1
TRINITY_DN112273_c0_g1_i1	---NA---
TRINITY_DN112219_c0_g2_i8	---NA---
TRINITY_DN112216_c2_g1_i1	U2 small nuclear ribonucleo A
TRINITY_DN105271_c0_g3_i1	UBA-like domain-containing 1
TRINITY_DN113267_c0_g1_i1	splicing factor 3A subunit 2
TRINITY_DN113278_c0_g1_i10	ATP-dependent RNA helicase DDX51
TRINITY_DN114978_c0_g5_i5	serine threonine- phosphatase 4 regulatory subunit 1 isoform X2
TRINITY_DN114971_c0_g1_i1	DNA replication licensing factor MCM5
TRINITY_DN114929_c3_g2_i7	replication factor C subunit 4 isoform X1
TRINITY_DN114966_c0_g2_i9	paraplegin isoform X1
TRINITY_DN114900_c1_g3_i6	rab11 family-interacting 3 isoform X2
TRINITY_DN114928_c0_g4_i1	nucleophosmin isoform X2
TRINITY_DN115328_c0_g3_i1	---NA---
TRINITY_DN115345_c0_g1_i6	DNA replication licensing factor MCM7 isoform X1
TRINITY_DN118577_c4_g2_i1	set1 Ash2 histone methyltransferase complex subunit ASH2
TRINITY_DN118557_c7_g5_i2	60S ribosomal L39
TRINITY_DN118504_c7_g9_i1	---NA---
TRINITY_DN118510_c0_g1_i4	helicase SKI2W
TRINITY_DN118542_c1_g1_i14	acyl-coenzyme A thioesterase 8 isoform X2
TRINITY_DN118546_c3_g4_i9	ubiquitin carboxyl-terminal hydrolase 48 isoform X4
TRINITY_DN118565_c0_g1_i33	ankyrin repeat and BTB POZ domain-containing 1 isoform X1
TRINITY_DN118505_c1_g1_i2	condensin-2 complex subunit H2 isoform X1
TRINITY_DN118536_c0_g1_i2	ubiquitin carboxyl-terminal hydrolase 19 isoform X5
TRINITY_DN118536_c0_g1_i7	ubiquitin carboxyl-terminal hydrolase 19 isoform X8
TRINITY_DN118562_c2_g2_i7	tyrosine- kinase JAK3
TRINITY_DN118575_c15_g4_i1	---NA---
TRINITY_DN118503_c3_g1_i7	thymidylate synthase isoform X1
TRINITY_DN118509_c1_g2_i3	leucine-rich repeat-containing 41
TRINITY_DN118585_c2_g3_i4	transcription factor ETV6 isoform X4
TRINITY_DN114254_c1_g1_i1	ralBP1-associated Eps domain-containing 1 isoform X1
TRINITY_DN114299_c1_g2_i1	microtubule-associated RP EB family member 2 isoform X1
TRINITY_DN114256_c0_g1_i1	sterile alpha motif domain-containing 3 isoform X1
TRINITY_DN114216_c0_g3_i1	DNA polymerase delta catalytic subunit
TRINITY_DN114224_c0_g2_i10	integrin-alpha FG-GAP repeat-containing 2
TRINITY_DN114298_c0_g2_i1	integrator complex subunit 10 isoform X2
TRINITY_DN114242_c1_g2_i7	short transient receptor potential channel 2-like
TRINITY_DN104631_c0_g1_i4	GTPase HRas isoform X1
TRINITY_DN113468_c0_g1_i1	mitochondrial ribonuclease P 1
TRINITY_DN113487_c0_g1_i3	cathepsin F isoform X1
TRINITY_DN113470_c3_g1_i4	CDK5 regulatory subunit-associated 1
TRINITY_DN113486_c1_g1_i2	eukaryotic translation initiation factor 5A-1 isoform X1
TRINITY_DN113459_c2_g2_i9	ADP-sugar pyrophosphatase isoform X1
TRINITY_DN117043_c7_g2_i3	ORF2 contains a reverse transcriptase domain
TRINITY_DN117001_c15_g2_i1	ceroid-lipofuscinosis neuronal 5
TRINITY_DN117044_c0_g1_i1	prickle 4 isoform X2
TRINITY_DN117044_c0_g1_i2	prickle 4 isoform X2
TRINITY_DN110963_c0_g2_i1	zinc finger and BTB domain-containing 48
TRINITY_DN104719_c0_g1_i2	fascin
TRINITY_DN104766_c0_g1_i1	TNF receptor-associated factor 4
TRINITY_DN114779_c0_g1_i16	choline ethanolamine kinase isoform X1
TRINITY_DN114741_c0_g1_i4	zinc phosphodiesterase ELAC 2
TRINITY_DN114774_c0_g1_i2	60S ribosomal L7
TRINITY_DN114713_c1_g2_i1	ankyrin repeat and SOCS box 13
TRINITY_DN114737_c0_g3_i2	EF-hand calcium-binding domain-containing 1 isoform X5
TRINITY_DN114717_c0_g1_i2	carabin isoform X1
TRINITY_DN114793_c2_g3_i1	activating signal cointegrator 1 complex subunit 1 isoform X1
TRINITY_DN117675_c3_g1_i6	Transmembrane 86B
TRINITY_DN117694_c2_g1_i9	presenilins-associated rhomboid mitochondrial isoform X1
TRINITY_DN117627_c1_g1_i9	tyrosine- kinase ZAP-70 isoform X2
TRINITY_DN117610_c2_g1_i16	U3 small nucleolar ribonucleo IMP4
TRINITY_DN117622_c0_g3_i1	calpain-7 isoform X2
TRINITY_DN117614_c8_g1_i3	dynamin-like 120 kDa mitochondrial isoform X3
TRINITY_DN117637_c1_g2_i6	barrier-to-autointegration factor
TRINITY_DN111607_c1_g1_i2	DNA repair RAD50 isoform X2
TRINITY_DN104594_c0_g2_i1	ubiquitin-conjugating enzyme E2 C
TRINITY_DN114879_c1_g1_i6	nucleosome assembly 1-like 4 isoform X1
TRINITY_DN114815_c0_g1_i4	carboxy-terminal domain RNA polymerase II polypeptide A small phosphatase 2 isoform X3
TRINITY_DN114848_c0_g1_i1	glucocorticoid modulatory element-binding 2 isoform X2
TRINITY_DN114844_c0_g1_i4	cleft lip and palate transmembrane 1
TRINITY_DN114887_c0_g2_i12	zinc finger 410 isoform X3
TRINITY_DN108454_c0_g1_i2	C10 isoform X1
TRINITY_DN108467_c0_g2_i1	neuroserpin
TRINITY_DN103565_c0_g1_i1	granzyme B
TRINITY_DN103576_c0_g1_i2	GTP-binding 6
TRINITY_DN118379_c1_g4_i12	bifunctional polynucleotide phosphatase kinase
TRINITY_DN118323_c6_g1_i2	COX assembly mitochondrial 2 homolog isoform X1
TRINITY_DN118354_c4_g6_i5	parvalbumin alpha
TRINITY_DN118313_c0_g2_i10	serine arginine-rich splicing factor 7 isoform X2
TRINITY_DN118399_c4_g1_i6	60S ribosomal L9 isoform X1
TRINITY_DN118376_c11_g3_i1	TESPA1 isoform X3
TRINITY_DN118327_c0_g3_i1	pre-mRNA-splicing factor ATP-dependent RNA helicase PRP16 isoform X2
TRINITY_DN113750_c0_g2_i1	DDB1- and CUL4-associated factor 6
TRINITY_DN113782_c0_g4_i2	serine threonine- kinase 25
TRINITY_DN113748_c0_g1_i7	tyrosine- kinase Lck
TRINITY_DN113780_c1_g1_i3	retinitis pigmentosa 9
TRINITY_DN113779_c1_g2_i5	ATP synthase mitochondrial F1 complex assembly factor 1 isoform X1
TRINITY_DN113767_c0_g2_i1	N-acetyltransferase 6 isoform X1
TRINITY_DN113716_c1_g1_i8	ribosomal biogenesis LAS1L isoform X1
TRINITY_DN113708_c0_g1_i1	actin-related 2 3 complex subunit 5
TRINITY_DN113720_c0_g1_i2	tRNA-splicing endonuclease subunit Sen15
TRINITY_DN110825_c0_g2_i3	nucleoside diphosphate-linked moiety X motif 19
TRINITY_DN110825_c0_g2_i6	nucleoside diphosphate-linked moiety X motif 19
TRINITY_DN112542_c0_g1_i2	E3 UFM1- ligase 1
TRINITY_DN112532_c2_g1_i5	transcription initiation factor TFIID subunit 5
TRINITY_DN112544_c0_g1_i2	metalloendopeptidase mitochondrial
TRINITY_DN111702_c0_g1_i6	stomatin mitochondrial
TRINITY_DN111725_c0_g1_i2	AP-4 complex accessory subunit tepsin isoform X3
TRINITY_DN114475_c0_g1_i3	F-box WD repeat-containing 5
TRINITY_DN114427_c0_g1_i16	sphingosine kinase 2 isoform X1
TRINITY_DN114426_c0_g1_i2	zinc finger and BTB domain-containing 14
TRINITY_DN114478_c7_g4_i4	isoform CRA_a
TRINITY_DN104396_c0_g1_i3	polyhomeotic 1 isoform X2
TRINITY_DN104366_c2_g2_i1	Sodium channel type 7 subunit
TRINITY_DN108896_c1_g2_i1	40S ribosomal S15a isoform X1
TRINITY_DN108847_c0_g1_i4	single-stranded DNA-binding 3 isoform X4
TRINITY_DN108385_c0_g1_i1	apoptosis-stimulating of p53 1 isoform X2
TRINITY_DN108386_c0_g1_i8	uncharacterized protein LOC110147640
TRINITY_DN116833_c7_g2_i1	---NA---
TRINITY_DN116831_c2_g1_i3	PCI domain-containing 2 isoform X3
TRINITY_DN116870_c0_g5_i1	Forkhead box
TRINITY_DN116857_c0_g1_i10	target of Myb 1 isoform X2
TRINITY_DN114195_c0_g1_i4	hypothetical protein M91_15238, partial
TRINITY_DN114127_c0_g1_i10	lysophospholipid acyltransferase 5
TRINITY_DN114174_c0_g1_i3	lymphotoxin-beta isoform X1
TRINITY_DN114174_c0_g1_i6	lymphotoxin-beta isoform X1
TRINITY_DN114143_c0_g1_i1	baculoviral IAP repeat-containing 5
TRINITY_DN114175_c0_g1_i1	ATP synthase subunit mitochondrial
TRINITY_DN114192_c1_g1_i13	serine threonine- phosphatase 2B catalytic subunit gamma isoform isoform X1
TRINITY_DN190091_c0_g1_i1	vaccination-induced cytokine
TRINITY_DN113661_c0_g1_i4	C-1-tetrahydrofolate cytoplasmic
TRINITY_DN113636_c0_g2_i9	cyclin-D-binding Myb-like transcription factor 1 isoform X2
TRINITY_DN113636_c0_g2_i16	myomegalin isoform X18
TRINITY_DN113603_c1_g1_i4	zinc finger 250 isoform X2
TRINITY_DN113600_c0_g1_i1	PREDICTED: uncharacterized protein C1orf53 homolog
TRINITY_DN106128_c0_g2_i1	threonylcarbamoyladenosine tRNA methylthiotransferase isoform X1
TRINITY_DN106183_c0_g2_i2	C-C motif chemokine 3-like
TRINITY_DN108224_c0_g1_i4	beta-1,4-galactosyltransferase 7
TRINITY_DN108212_c0_g1_i1	DNA-directed RNA polymerases and III subunit RPABC3 isoform X2
TRINITY_DN108215_c0_g1_i2	snRNA-activating complex subunit 2
TRINITY_DN108208_c0_g2_i3	nucleolar 16
TRINITY_DN100152_c0_g3_i1	39S ribosomal mitochondrial
TRINITY_DN116322_c0_g1_i3	DNA replication licensing factor MCM3
TRINITY_DN116381_c0_g1_i2	calpain small subunit 1 isoform X5
TRINITY_DN116384_c0_g2_i4	leucine-rich repeat flightless-interacting 1 isoform X17
TRINITY_DN116357_c4_g1_i9	prolyl 3-hydroxylase OGFOD1
TRINITY_DN116335_c2_g2_i6	serine threonine- kinase D3
TRINITY_DN116392_c0_g1_i2	TNF receptor-associated factor 1 isoform X1
TRINITY_DN116328_c5_g1_i1	centrosomal of 72 kDa isoform X9
TRINITY_DN116305_c0_g5_i3	rab GTPase-activating 1-like
TRINITY_DN116377_c0_g1_i2	RAS activator like-3
TRINITY_DN105579_c0_g1_i1	high mobility group nucleosome-binding domain-containing
TRINITY_DN103427_c0_g1_i1	tRNA-dihydrouridine(20) synthase [NAD(P)+]-like
TRINITY_DN120198_c1_g5_i14	nuclear cap-binding subunit 1
TRINITY_DN120151_c2_g2_i1	single-pass membrane and coiled-coil domain-containing 4 isoform X1
TRINITY_DN120191_c1_g2_i14	E3 ubiquitin- ligase UBR4
TRINITY_DN120126_c2_g3_i4	elongation factor 1-alpha 1-like isoform X1
TRINITY_DN120112_c2_g3_i33	rhomboid domain-containing 3 isoform X2
TRINITY_DN120154_c5_g2_i13	microtubule-associated serine threonine- kinase 3 isoform X4
TRINITY_DN120122_c0_g4_i2	E3 SUMO- ligase PIAS1 isoform X1
TRINITY_DN120163_c1_g1_i4	zinc finger and BTB domain-containing 40
TRINITY_DN118622_c0_g1_i1	helicase POLQ-like isoform X1
TRINITY_DN118619_c0_g1_i8	ganglioside-induced differentiation-associated 2
TRINITY_DN118629_c10_g1_i14	probable ATP-dependent RNA helicase DDX27
TRINITY_DN118635_c0_g2_i11	PHD and RING finger domain-containing 1 isoform X1
TRINITY_DN118630_c1_g3_i8	tRNA mitochondrial
TRINITY_DN118673_c2_g1_i2	ATPase WRNIP1
TRINITY_DN118646_c3_g5_i11	ubiquitin-associated 2-like isoform X3
TRINITY_DN118698_c0_g2_i9	origin recognition complex subunit 3 isoform X1
TRINITY_DN107754_c0_g1_i1	exosome complex component MTR3
TRINITY_DN103678_c0_g1_i1	40S ribosomal S28
TRINITY_DN103622_c0_g1_i1	signal peptidase complex catalytic subunit SEC11C
TRINITY_DN117591_c6_g1_i5	DNA repair RAD51 homolog 4 isoform X1
TRINITY_DN117586_c5_g1_i2	ARF GTPase-activating GIT1
TRINITY_DN117552_c1_g15_i8	negative elongation factor A
TRINITY_DN117569_c1_g1_i8	mitochondrial ribosome-associated GTPase 1
TRINITY_DN117599_c2_g3_i3	ran-binding 3 isoform X6
TRINITY_DN117599_c2_g3_i5	ran-binding 3 isoform X2
TRINITY_DN117537_c1_g1_i1	Zinc finger
TRINITY_DN117537_c2_g3_i1	T-cell receptor gamma-2 chain C region-like isoform X1
TRINITY_DN117597_c10_g1_i1	voltage-gated hydrogen channel 1
TRINITY_DN113966_c0_g1_i2	5 (3 )- cytosolic type
TRINITY_DN113956_c0_g1_i1	Williams-Beuren syndrome chromosomal region 16
TRINITY_DN113935_c0_g1_i1	valine--tRNA mitochondrial isoform X1
TRINITY_DN113973_c0_g2_i3	E3 ubiquitin- ligase RNF126 isoform X2
TRINITY_DN113996_c2_g1_i3	high mobility group nucleosome-binding domain-containing 4
TRINITY_DN120077_c4_g2_i14	integrin alpha-D isoform X1
TRINITY_DN120045_c6_g2_i7	ATP-dependent RNA helicase DHX29
TRINITY_DN120004_c8_g3_i4	peptidyl-prolyl cis-trans isomerase FKBP11 isoform X1
TRINITY_DN120048_c0_g2_i6	beta-galactosidase-1 isoform X1
TRINITY_DN120073_c1_g4_i4	hematopoietic SH2 domain-containing isoform X2
TRINITY_DN106247_c0_g1_i1	calcium-binding mitochondrial carrier S -3 isoform X1
TRINITY_DN106293_c0_g4_i3	arginine N-methyltransferase 1 isoform X1
TRINITY_DN118858_c1_g2_i7	FAM160B2 isoform X1
TRINITY_DN118844_c1_g1_i6	advillin isoform X2
TRINITY_DN118828_c0_g2_i16	autophagy-related 13 isoform X5
TRINITY_DN120262_c3_g2_i6	interleukin-32 isoform X2
TRINITY_DN120269_c0_g2_i12	T-cell receptor beta
TRINITY_DN120245_c6_g2_i3	hypothetical protein M91_01857, partial
TRINITY_DN120271_c6_g1_i12	echinoderm microtubule-associated -like 3 isoform X1
TRINITY_DN120250_c0_g3_i7	WD repeat- and FYVE domain-containing 4 isoform X2
TRINITY_DN120292_c7_g1_i4	NKG2-A NKG2-B type II integral membrane -like
TRINITY_DN120299_c2_g1_i7	MHC class II transactivator isoform X2
TRINITY_DN120247_c4_g1_i8	dedicator of cytokinesis 10 isoform X8
TRINITY_DN104140_c0_g1_i3	H ACA ribonucleo complex subunit 2
TRINITY_DN112779_c0_g4_i3	single-stranded DNA-binding mitochondrial
TRINITY_DN112790_c0_g1_i7	40S ribosomal S8
TRINITY_DN112715_c1_g3_i4	spermatogenesis-associated 5 1
TRINITY_DN112789_c0_g1_i2	protocadherin gamma-A12 isoform X6
TRINITY_DN112762_c0_g1_i9	amnionless isoform X2
TRINITY_DN112734_c0_g2_i1	60S ribosomal L37a
TRINITY_DN116517_c6_g1_i2	E3 ubiquitin- ligase SMURF2
TRINITY_DN116591_c2_g2_i2	DNA repair complementing XP-C cells
TRINITY_DN116501_c5_g2_i7	reactive oxygen species modulator 1
TRINITY_DN113071_c1_g4_i7	zinc finger 32 isoform X2
TRINITY_DN113002_c1_g1_i1	FAM207A isoform X1
TRINITY_DN113072_c0_g3_i1	---NA---
TRINITY_DN107870_c0_g1_i1	B-cell antigen receptor complex-associated alpha chain isoform X1
TRINITY_DN107851_c0_g1_i3	catechol O-methyltransferase domain-containing 1
TRINITY_DN119453_c1_g1_i6	sister chromatid cohesion PDS5 homolog A isoform X3
TRINITY_DN119474_c4_g1_i2	serine threonine- kinase pim-2
TRINITY_DN119427_c0_g5_i5	cyclin-G-associated kinase
TRINITY_DN119420_c3_g1_i9	structural maintenance of chromosomes flexible hinge domain-containing 1
TRINITY_DN119420_c3_g1_i10	structural maintenance of chromosomes flexible hinge domain-containing 1
TRINITY_DN119426_c0_g1_i4	CDK5 regulatory subunit-associated 2 isoform X2
TRINITY_DN119489_c3_g8_i1	MHC class I
TRINITY_DN119403_c0_g1_i1	cytoplasmic tRNA 2-thiolation 1
TRINITY_DN119403_c0_g1_i2	cytoplasmic tRNA 2-thiolation 1
TRINITY_DN119412_c1_g1_i1	immunoglobulin heavy chain constant
TRINITY_DN119412_c1_g1_i11	membrane-bound immunoglobulin mu2 heavy chain constant
TRINITY_DN117240_c0_g1_i1	alpha-actinin-1 isoform X2
TRINITY_DN117241_c6_g3_i1	---NA---
TRINITY_DN117290_c0_g1_i3	von Willebrand factor
TRINITY_DN114377_c0_g2_i4	pyrroline-5-carboxylate reductase 2
TRINITY_DN114398_c0_g1_i2	transducin beta 3
TRINITY_DN114396_c2_g1_i4	Fc receptor-like A isoform X1
TRINITY_DN114349_c0_g1_i13	fas-activated serine threonine kinase isoform X2
TRINITY_DN114349_c0_g1_i19	fas-activated serine threonine kinase isoform X1
TRINITY_DN119584_c2_g9_i23	ankyrin repeat and KH domain-containing 1 isoform X4
TRINITY_DN119584_c2_g9_i24	amyloid beta A4 precursor -binding family B member 3 isoform X2
TRINITY_DN119562_c0_g2_i1	protease-associated domain-containing 1
TRINITY_DN119500_c2_g3_i10	AH receptor-interacting isoform X1
TRINITY_DN119573_c1_g2_i8	alpha-adducin isoform X4
TRINITY_DN119577_c0_g6_i7	PREDICTED: uncharacterized protein C1orf112 homolog isoform X1
TRINITY_DN119503_c0_g1_i2	T-cell receptor zeta chain
TRINITY_DN119576_c5_g4_i3	NF-kappa-B inhibitor beta
TRINITY_DN109898_c0_g1_i5	N-lysine methyltransferase METTL21A isoform X2
TRINITY_DN109860_c0_g2_i1	mago nashi homolog 2
TRINITY_DN115692_c0_g1_i8	DNA ligase 1 isoform X2
TRINITY_DN115651_c3_g6_i6	forkhead box P1 isoform X5
TRINITY_DN115649_c7_g3_i2	glyco endo-alpha-1,2-mannosidase isoform X1
TRINITY_DN115677_c2_g1_i4	proteasome assembly chaperone 2
TRINITY_DN115622_c0_g3_i8	vacuolar sorting-associated 4A isoform X1
TRINITY_DN115691_c0_g2_i2	histone acetyltransferase KAT5 isoform X3
TRINITY_DN115691_c0_g2_i36	histone acetyltransferase KAT5 isoform X1
TRINITY_DN116005_c10_g2_i5	gem-associated 7
TRINITY_DN116079_c3_g1_i3	zinc finger 574
TRINITY_DN116032_c1_g1_i3	zinc finger 688 isoform X1
TRINITY_DN116016_c5_g2_i11	transient receptor potential cation channel subfamily V member 2
TRINITY_DN116092_c0_g2_i4	splicing suppressor of white-apricot homolog isoform X1
TRINITY_DN116056_c0_g1_i12	PDZ and LIM domain 2
TRINITY_DN116007_c3_g2_i4	R3H domain-containing 4
TRINITY_DN116033_c1_g1_i1	proteasome subunit beta type-3
TRINITY_DN116041_c0_g2_i1	KAT8 regulatory NSL complex subunit 2 isoform X3
TRINITY_DN116055_c1_g3_i3	cerebral cavernous malformations 2 isoform X1
TRINITY_DN111809_c0_g1_i2	septin-1 isoform X2
TRINITY_DN111895_c0_g1_i6	elongator complex 5
TRINITY_DN111811_c1_g1_i1	UPF0545 C22orf39 homolog isoform X2
TRINITY_DN111826_c0_g1_i4	multiple myeloma tumor-associated 2
TRINITY_DN105771_c0_g1_i1	tricarboxylate transport mitochondrial isoform X2
TRINITY_DN105771_c0_g1_i2	tricarboxylate transport mitochondrial
TRINITY_DN101272_c0_g1_i5	phosphatase 1 regulatory subunit 35
TRINITY_DN100030_c0_g2_i1	leucine zipper tumor suppressor 3 isoform X2
TRINITY_DN110617_c0_g1_i4	40S ribosomal S14
TRINITY_DN110625_c0_g1_i2	ankyrin repeat and SOCS box 6
TRINITY_DN110625_c0_g1_i4	ankyrin repeat and SOCS box 6
TRINITY_DN110622_c0_g1_i4	arf-GAP domain and FG repeat-containing 2 isoform X2
TRINITY_DN120442_c5_g1_i3	MHC class I
TRINITY_DN120442_c5_g2_i1	MHC class I
TRINITY_DN120442_c5_g3_i4	MHC class I
TRINITY_DN120446_c11_g2_i3	multidrug resistance-associated 4-
TRINITY_DN120446_c11_g2_i6	multidrug resistance-associated 4
TRINITY_DN120421_c4_g2_i5	---NA---
TRINITY_DN120413_c3_g2_i6	leukocyte immunoglobulin-like receptor subfamily A member 6 isoform X3
TRINITY_DN120414_c4_g2_i2	apolipo L3-like
TRINITY_DN120418_c10_g1_i2	L1 transposable element
TRINITY_DN108104_c0_g1_i1	syndesmos isoform X2
TRINITY_DN108175_c0_g1_i5	60S ribosomal L13
TRINITY_DN108126_c0_g1_i3	ran-specific GTPase-activating
TRINITY_DN109027_c0_g2_i1	POU domain class 2-associating factor 1
TRINITY_DN109094_c0_g1_i8	ADP-ribosylation factor 5
TRINITY_DN113155_c0_g2_i2	zinc finger 653
TRINITY_DN113155_c0_g2_i4	zinc finger 653
TRINITY_DN113141_c0_g4_i8	pre-mRNA-splicing factor SYF1
TRINITY_DN113119_c1_g2_i3	40S ribosomal SA
TRINITY_DN113128_c0_g2_i1	phospholipid phosphatase 2 isoform X1
TRINITY_DN97470_c0_g1_i1	DNA replication licensing factor MCM2
TRINITY_DN70587_c0_g1_i1	GATS 2
TRINITY_DN16713_c0_g1_i1	transmembrane and ubiquitin-like domain-containing 1
TRINITY_DN76692_c1_g1_i1	peroxisomal N(1)-acetyl-spermine spermidine oxidase isoform X2
TRINITY_DN83757_c0_g1_i1	ras-related Rab-39B
TRINITY_DN75033_c0_g1_i1	bis(5 -nucleosyl)-tetraphosphatase [asymmetrical]
TRINITY_DN88794_c1_g1_i1	60S ribosomal L36a isoform X1
TRINITY_DN90877_c0_g1_i1	cytochrome c oxidase assembly COX16 mitochondrial
TRINITY_DN98564_c0_g1_i1	granzyme M
TRINITY_DN98609_c0_g1_i1	histone H2AX
TRINITY_DN89885_c1_g1_i1	hypothetical protein M91_02266, partial
TRINITY_DN97145_c0_g1_i1	V-type proton ATPase subunit d 1
TRINITY_DN32515_c0_g2_i1	N-arachidonyl glycine receptor
TRINITY_DN86159_c0_g1_i1	prostaglandin reductase 1
TRINITY_DN94973_c0_g2_i1	granzyme K
TRINITY_DN91095_c0_g1_i1	uncharacterized protein LOC100620498 isoform X7
TRINITY_DN97763_c0_g1_i1	neudesin
TRINITY_DN97771_c0_g1_i1	---NA---
TRINITY_DN21299_c0_g1_i1	flap endonuclease 1
TRINITY_DN83330_c0_g1_i1	DNA polymerase alpha subunit B
TRINITY_DN83394_c0_g1_i1	phosphatase 1 regulatory subunit 14B
TRINITY_DN97590_c0_g1_i2	zinc finger 524 isoform X1
TRINITY_DN85298_c0_g1_i2	eva-1 homolog B
TRINITY_DN95280_c0_g1_i3	E3 ubiquitin- ligase RNF187
TRINITY_DN90241_c0_g1_i2	chromatin accessibility complex 1
TRINITY_DN99756_c0_g1_i1	---NA---
TRINITY_DN92531_c0_g1_i1	40S ribosomal S26
TRINITY_DN85072_c0_g2_i1	39S ribosomal mitochondrial
TRINITY_DN96934_c0_g1_i3	lysM and peptidoglycan-binding domain-containing 2
TRINITY_DN76507_c0_g1_i1	apoptosis regulatory Siva
TRINITY_DN82246_c0_g1_i1	cyclin-dependent kinase 4 inhibitor C
TRINITY_DN99025_c0_g2_i1	U6 snRNA-associated Sm LSm3
TRINITY_DN99016_c0_g1_i1	DNA polymerase delta subunit 2
TRINITY_DN51629_c0_g2_i1	B box and SPRY domain-containing isoform X1
TRINITY_DN20937_c0_g1_i1	small nuclear ribonucleo Sm D2
TRINITY_DN99424_c0_g1_i1	CD40 ligand
TRINITY_DN21393_c0_g1_i1	mesencephalic astrocyte-derived neurotrophic factor
TRINITY_DN117097_c0_g1_i4	SH3 domain and tetratricopeptide repeat-containing 1 isoform X3
TRINITY_DN117033_c1_g2_i1	---NA---
TRINITY_DN117033_c1_g3_i1	guanine nucleotide-binding G(I) G(S) G(O) subunit gamma-10
TRINITY_DN117033_c2_g4_i2	E3 ubiquitin- ligase ZNRF1
TRINITY_DN117021_c2_g6_i3	E3 ubiquitin- ligase RING1
TRINITY_DN106965_c0_g1_i1	---NA---
TRINITY_DN106938_c0_g1_i1	60S ribosomal L26-like 1
TRINITY_DN106931_c0_g2_i1	mast cell carboxypeptidase A
TRINITY_DN111224_c0_g1_i14	2-oxoglutarate and iron-dependent oxygenase domain-containing 2
TRINITY_DN111287_c0_g1_i2	kinase C zeta type isoform X1
TRINITY_DN111252_c0_g3_i1	elongation factor 1-beta
TRINITY_DN115893_c0_g1_i19	FAM117A
TRINITY_DN115881_c0_g1_i5	kinesin KIF3B
TRINITY_DN115868_c2_g1_i2	AMMECR1 isoform X4
TRINITY_DN115863_c0_g2_i1	WD repeat-containing 61
TRINITY_DN115817_c6_g2_i2	COX assembly mitochondrial homolog
TRINITY_DN115880_c0_g1_i1	ornithine decarboxylase
TRINITY_DN115834_c0_g1_i2	macoilin
TRINITY_DN115846_c0_g1_i10	phosphoenolpyruvate carboxykinase [GTP] mitochondrial
TRINITY_DN118469_c5_g1_i1	neuron-specific family member 1
TRINITY_DN118416_c2_g2_i7	beta-arrestin-1 isoform X1
TRINITY_DN118406_c1_g3_i6	presenilin-2 isoform X1
TRINITY_DN118415_c0_g1_i1	membralin isoform X1
TRINITY_DN118433_c7_g3_i5	3-hydroxy-3-methylglutaryl-Coenzyme A reductase
TRINITY_DN118433_c8_g2_i15	eukaryotic translation initiation factor 4 gamma 2
TRINITY_DN118472_c18_g5_i3	cyclin-dependent kinase 2-associated 2 isoform X1
TRINITY_DN118472_c19_g6_i8	calsyntenin-1 isoform X4
TRINITY_DN119931_c0_g4_i5	Golgi-associated plant pathogenesis-related 1
TRINITY_DN119959_c2_g4_i10	talin-1 isoform X1
TRINITY_DN119978_c0_g2_i16	AT-rich interactive domain-containing 4A isoform X2
TRINITY_DN119997_c2_g1_i7	TELO2-interacting 2
TRINITY_DN119909_c0_g2_i1	HRAS-like suppressor 3
TRINITY_DN119972_c4_g2_i1	poly(A) polymerase gamma
TRINITY_DN119901_c6_g2_i2	POZ- AT hook- and zinc finger-containing 1 isoform X3
TRINITY_DN119935_c3_g3_i6	sestrin-1 isoform X2
TRINITY_DN119977_c3_g2_i16	Y+L amino acid transporter 2
TRINITY_DN119943_c3_g3_i6	GTPase IMAP family member 6
TRINITY_DN119919_c2_g3_i3	huntingtin isoform X1
TRINITY_DN119904_c4_g2_i4	SLAM family member 7 isoform X1
TRINITY_DN119990_c1_g1_i2	Potassium voltage-gated channel subfamily H member 1
TRINITY_DN112848_c0_g2_i2	Acetolactate synthase
TRINITY_DN112874_c0_g5_i5	signal peptide peptidase-like 3 isoform X2
TRINITY_DN112844_c1_g1_i2	RNA pseudouridylate synthase domain-containing 3 isoform X1
TRINITY_DN112885_c0_g2_i2	platelet-derived growth factor subunit B isoform X1
TRINITY_DN112859_c0_g1_i2	diphthamide biosynthesis 2 isoform X1
TRINITY_DN112800_c0_g1_i1	pterin-4-alpha-carbinolamine dehydratase isoform X1
TRINITY_DN115008_c1_g4_i1	coiled-coil domain-containing 125
TRINITY_DN115091_c1_g2_i1	---NA---
TRINITY_DN115030_c0_g2_i4	CCR4-NOT transcription complex subunit 3
TRINITY_DN115071_c12_g1_i4	exocyst complex component 3
TRINITY_DN115048_c2_g2_i1	---NA---
TRINITY_DN114625_c0_g1_i4	CDGSH iron-sulfur domain-containing 2 isoform X2
TRINITY_DN114680_c0_g1_i2	KRAB-A domain-containing 2
TRINITY_DN114603_c0_g1_i4	killer cell lectin-like receptor subfamily B member 1B allele A
TRINITY_DN113549_c1_g1_i3	transferase mitochondrial
TRINITY_DN113525_c0_g1_i2	four and a half LIM domains 2
TRINITY_DN113581_c0_g4_i3	myb-related B
TRINITY_DN113582_c0_g2_i4	N-acetylglucosaminyl-phosphatidylinositol de-N-acetylase
TRINITY_DN113512_c0_g1_i5	SWI SNF-related matrix-associated actin-dependent regulator of chromatin subfamily B member 1 isoform X1
TRINITY_DN113512_c0_g1_i7	SWI SNF-related matrix-associated actin-dependent regulator of chromatin subfamily B member 1 isoform X2
TRINITY_DN115915_c1_g1_i8	tropomyosin beta chain isoform X1
TRINITY_DN115949_c0_g3_i1	whirlin isoform X1
TRINITY_DN115914_c0_g1_i9	AN1-type zinc finger 2B isoform X3
TRINITY_DN115929_c0_g3_i2	BANP isoform X4
TRINITY_DN115905_c7_g6_i6	60S ribosomal L8
TRINITY_DN115982_c0_g1_i2	prosalusin isoform X2
TRINITY_DN116290_c0_g1_i1	T-cell receptor delta
TRINITY_DN116222_c9_g2_i7	unc-45 homolog A isoform X2
TRINITY_DN116262_c1_g5_i1	phosphatidylinositol 3,4,5-trisphosphate 3-phosphatase and dual-specificity phosphatase PTEN isoform X1
TRINITY_DN117762_c4_g3_i4	granulocyte-macrophage colony-stimulating factor receptor subunit alpha isoform X1
TRINITY_DN117709_c0_g2_i1	uncharacterized protein LOC111164583 isoform X1
TRINITY_DN117779_c1_g2_i5	#NAME?
TRINITY_DN117720_c1_g2_i13	oxysterols receptor LXR-beta isoform X2
TRINITY_DN117755_c4_g6_i2	serine threonine- kinase MARK2 isoform X7
TRINITY_DN117713_c2_g1_i14	alpha-1,3-mannosyl-glyco 4-beta-N-acetylglucosaminyltransferase B isoform X1
TRINITY_DN117773_c6_g4_i2	myeloid zinc finger 1
TRINITY_DN117791_c2_g2_i6	zinc finger 263
TRINITY_DN108662_c0_g1_i2	solute carrier family 25 member 39 isoform X2
TRINITY_DN118933_c1_g3_i1	interferon-related developmental regulator 1 isoform X1
TRINITY_DN118900_c1_g1_i15	SFI1 homolog isoform X2
TRINITY_DN118972_c1_g1_i20	WD repeat-containing 6 isoform X1
TRINITY_DN118993_c6_g2_i11	SAP domain-containing ribonucleo
TRINITY_DN118925_c0_g1_i1	apoptosis-resistant E3 ubiquitin ligase 1 isoform X1
TRINITY_DN118921_c10_g7_i3	histone-lysine N-methyltransferase EHMT1 isoform X6
TRINITY_DN118952_c1_g4_i1	diacylglycerol O-acyltransferase 1 isoform X4
TRINITY_DN118986_c0_g1_i15	WD repeat-containing 11 isoform X1
TRINITY_DN118985_c2_g2_i3	janus kinase and microtubule-interacting 1 isoform X1
TRINITY_DN109565_c0_g1_i1	ubiquitin-60S ribosomal L40 isoform X1
TRINITY_DN109587_c0_g1_i1	multiple epidermal growth factor-like domains 8
TRINITY_DN111024_c0_g1_i2	dTDP-D-glucose 4,6-dehydratase isoform X3
TRINITY_DN111037_c0_g1_i6	Y-box-binding 3 isoform X2
TRINITY_DN105473_c0_g1_i1	Solute carrier family 23 (nucleobase transporters) member 2
TRINITY_DN105476_c0_g4_i1	mitochondrial import receptor subunit TOM7 homolog
TRINITY_DN107175_c0_g1_i4	ran guanine nucleotide release factor isoform X1
TRINITY_DN113877_c0_g1_i2	ras association domain-containing 1 isoform X1
TRINITY_DN113850_c0_g5_i1	deoxyuridine 5 -triphosphate mitochondrial isoform X1
TRINITY_DN113850_c0_g5_i2	deoxyuridine 5 -triphosphate mitochondrial isoform X2
TRINITY_DN119834_c1_g13_i1	40S ribosomal S6
TRINITY_DN119827_c1_g2_i5	N-acetylglucosamine-1-phosphotransferase subunit gamma
TRINITY_DN119835_c5_g3_i2	kinesin light chain 4 isoform X1
TRINITY_DN119891_c5_g2_i12	WD repeat domain phosphoinositide-interacting 4 isoform X3
TRINITY_DN119840_c1_g1_i3	bromodomain-containing 9 isoform X2
TRINITY_DN119840_c1_g1_i9	bromodomain-containing 9 isoform X1
TRINITY_DN119848_c8_g1_i1	spindle and kinetochore-associated 2
TRINITY_DN119806_c2_g6_i7	regulator of G- signaling 9 isoform X1
TRINITY_DN119820_c0_g3_i15	TAF6-like RNA polymerase II p300 CBP-associated factor-associated factor 65 kDa subunit 6L
TRINITY_DN112173_c0_g1_i2	LIM domain-binding 1 isoform X1
TRINITY_DN105024_c0_g2_i1	60S ribosomal L29
TRINITY_DN110497_c0_g1_i15	ADP-ribosylation factor 6-interacting 4 isoform X3
TRINITY_DN110497_c0_g1_i18	ADP-ribosylation factor 6-interacting 4 isoform X3
TRINITY_DN110471_c0_g1_i2	izumo sperm-egg fusion 4 isoform X2
TRINITY_DN108572_c3_g2_i1	coiled-coil domain-containing 167
TRINITY_DN117488_c2_g1_i5	symplekin
TRINITY_DN117488_c2_g1_i6	symplekin isoform X2
TRINITY_DN117493_c0_g5_i1	60S ribosomal L36a-
TRINITY_DN117451_c3_g1_i1	tryptophan--tRNA cytoplasmic
TRINITY_DN117430_c2_g3_i6	bifunctional arginine demethylase and lysyl-hydroxylase JMJD6 isoform X3
TRINITY_DN117495_c3_g2_i6	Bardet-Biedl syndrome 2
TRINITY_DN117434_c4_g1_i1	---NA---
TRINITY_DN117441_c0_g1_i2	N-terminal kinase isoform X1
TRINITY_DN117453_c1_g1_i12	hydroxymethylglutaryl- mitochondrial isoform X1
TRINITY_DN117423_c0_g2_i1	eukaryotic translation initiation factor 3 subunit F
TRINITY_DN117445_c1_g1_i3	single-stranded DNA-binding 4 isoform X2
TRINITY_DN111448_c0_g1_i3	pterin-4-alpha-carbinolamine dehydratase 2
TRINITY_DN111456_c0_g2_i8	tyrosine- kinase Blk isoform X2
TRINITY_DN106022_c0_g1_i1	small nuclear ribonucleo Sm D3
TRINITY_DN106003_c0_g1_i3	39S ribosomal mitochondrial isoform X1
TRINITY_DN116423_c1_g1_i8	GPR108 isoform X3
TRINITY_DN116456_c0_g1_i4	E3 ubiquitin- ligase RNF167
TRINITY_DN116424_c0_g1_i2	uncharacterized aarF domain-containing kinase 5 isoform X1
TRINITY_DN116444_c0_g2_i10	ras and Rab interactor isoform X1
TRINITY_DN116466_c0_g2_i8	activating molecule in BECN1-regulated autophagy 1 isoform X4
TRINITY_DN116442_c0_g4_i4	BOLA class I histocompatibility alpha chain BL3-7-
TRINITY_DN118145_c2_g1_i1	PREDICTED: uncharacterized protein C12orf43 homolog
TRINITY_DN118145_c2_g2_i2	treacle isoform X1
TRINITY_DN118100_c1_g1_i6	farnesyltransferase subunit beta
TRINITY_DN118143_c3_g1_i3	urokinase plasminogen activator surface receptor isoform X1
TRINITY_DN118172_c0_g1_i3	transcription termination factor mitochondrial
TRINITY_DN118194_c5_g1_i7	linker for activation of T-cells family member 1 isoform X2
TRINITY_DN118194_c5_g1_i12	linker for activation of T-cells family member 1 isoform X2
TRINITY_DN118112_c0_g1_i1	transmembrane 35B
TRINITY_DN118181_c1_g1_i14	NFX1-type zinc finger-containing 1
TRINITY_DN118146_c2_g3_i3	DNA (cytosine-5)-methyltransferase 3A isoform X1
TRINITY_DN102565_c0_g2_i1	mitochondrial import inner membrane translocase subunit Tim10
TRINITY_DN102521_c0_g2_i2	histone-lysine N-methyltransferase EZH2 isoform X5
TRINITY_DN102586_c0_g1_i1	hCG2019063
TRINITY_DN106717_c0_g1_i2	melanoma-associated antigen D4 isoform X1
TRINITY_DN106797_c0_g1_i2	DNA excision repair ERCC-1 isoform X2
TRINITY_DN106753_c0_g1_i1	ras-related Rab-26-like
TRINITY_DN120323_c0_g2_i1	piezo-type mechanosensitive ion channel component 1 isoform X5
TRINITY_DN120323_c0_g2_i18	piezo-type mechanosensitive ion channel component 1
TRINITY_DN120323_c0_g2_i28	cytoplasmic tRNA 2-thiolation 2
TRINITY_DN120363_c26_g1_i10	adhesion G -coupled receptor G3
TRINITY_DN120306_c1_g4_i2	GTP-binding 1 isoform X1
TRINITY_DN120369_c0_g3_i2	dnaJ homolog subfamily C member 16 isoform X1
TRINITY_DN120398_c9_g3_i26	lysosomal thioesterase PPT2 isoform X2
TRINITY_DN115439_c0_g1_i12	midnolin isoform X1
TRINITY_DN115443_c0_g1_i1	zinc finger 646
TRINITY_DN115437_c1_g3_i3	RNA exonuclease NEF-sp isoform X1
TRINITY_DN118761_c0_g1_i3	ceramide kinase isoform X1
TRINITY_DN118737_c0_g4_i3	ubiquitin domain-containing 2 isoform X1
TRINITY_DN118751_c1_g1_i1	CD97 antigen isoform X1
TRINITY_DN118729_c1_g1_i9	platelet-activating factor acetylhydrolase isoform X1
TRINITY_DN118735_c1_g2_i6	caspase recruitment domain-containing 9
TRINITY_DN118715_c5_g1_i7	threonine--tRNA mitochondrial isoform X1
TRINITY_DN118743_c2_g1_i3	WD repeat-containing 19 isoform X1
TRINITY_DN115791_c5_g4_i7	ATPase family AAA domain-containing 1 isoform X1
TRINITY_DN115772_c0_g2_i3	cysteine and histidine-rich 1 isoform X1
TRINITY_DN115779_c0_g1_i2	guanine nucleotide-binding subunit beta-5
TRINITY_DN115763_c0_g3_i1	glucosamine--fructose-6-phosphate aminotransferase [isomerizing] 1
TRINITY_DN115790_c2_g1_i3	60S ribosomal L15
TRINITY_DN115714_c2_g6_i4	antigen -
TRINITY_DN115777_c0_g1_i5	ER membrane complex subunit 9
TRINITY_DN108708_c0_g1_i2	malonyl- mitochondrial
TRINITY_DN111341_c0_g4_i1	40S ribosomal S5
TRINITY_DN111309_c1_g1_i4	N-alpha-acetyltransferase auxiliary subunit-like
TRINITY_DN111365_c0_g1_i1	signaling threshold-regulating transmembrane adapter 1
TRINITY_DN111308_c0_g2_i7	---NA---
TRINITY_DN119136_c2_g3_i8	heat shock 75 mitochondrial
TRINITY_DN119199_c1_g1_i1	CCA tRNA nucleotidyltransferase mitochondrial
TRINITY_DN119184_c3_g5_i12	guanylate kinase isoform X2
TRINITY_DN119189_c3_g2_i2	---NA---
TRINITY_DN119189_c3_g2_i3	---NA---
TRINITY_DN119115_c11_g1_i3	pro-interleukin-16 isoform X1
TRINITY_DN103178_c0_g1_i3	tumor necrosis factor receptor superfamily member 18 isoform X2
TRINITY_DN103941_c0_g1_i1	Up-regulated during skeletal muscle growth 5
TRINITY_DN118014_c0_g5_i5	intersectin-2-like isoform X2
TRINITY_DN118015_c5_g4_i1	telomere length regulation TEL2 homolog isoform X1
TRINITY_DN118096_c5_g1_i1	SNW domain-containing 1
TRINITY_DN118091_c0_g1_i13	canopy homolog 3
TRINITY_DN118044_c1_g1_i1	exosome complex component RRP43
TRINITY_DN118097_c0_g3_i18	CWF19 1 isoform X1
TRINITY_DN118083_c5_g1_i1	kinesin KIF2C isoform X5
TRINITY_DN118066_c0_g3_i1	kinesin KIF13B isoform X2
TRINITY_DN118007_c4_g5_i3	FAM210B isoform X1
TRINITY_DN118043_c1_g4_i7	zinc finger 384 isoform X4
TRINITY_DN118043_c1_g4_i18	B-cell CLL lymphoma 9 isoform X1
TRINITY_DN118099_c0_g1_i3	ribosome biogenesis BMS1 homolog
TRINITY_DN118042_c0_g2_i6	superoxide dismutase [Mn] mitochondrial
TRINITY_DN118068_c3_g2_i1	DNA mismatch repair Msh6 isoform X3
TRINITY_DN118029_c1_g1_i12	non-canonical poly(A) RNA polymerase PAPD7
TRINITY_DN112328_c0_g2_i10	UBX domain-containing 1 isoform X1
TRINITY_DN112325_c0_g1_i2	UBX domain-containing 6 isoform X1
TRINITY_DN112358_c0_g1_i2	ruvB-like 2
TRINITY_DN112324_c1_g1_i4	DNA methyltransferase 1-associated 1
TRINITY_DN112335_c0_g1_i1	zinc finger CCCH domain-containing 3
TRINITY_DN112396_c0_g1_i3	PREDICTED: atherin, partial
TRINITY_DN106607_c0_g2_i2	GPN-loop GTPase 2
TRINITY_DN106302_c0_g1_i4	nuclear apoptosis-inducing factor 1
TRINITY_DN106359_c0_g1_i3	methylosome subunit pICln isoform X2
TRINITY_DN106308_c0_g3_i1	tubulin-specific chaperone A
TRINITY_DN116148_c2_g3_i1	pre-mRNA 3 -end-processing factor FIP1 isoform X12
TRINITY_DN116113_c12_g1_i7	guanine nucleotide-binding subunit alpha-15 isoform X1
TRINITY_DN116162_c0_g2_i6	FAM134C isoform X2
TRINITY_DN116110_c0_g1_i1	three prime repair exonuclease 2
TRINITY_DN116114_c7_g1_i3	UV excision repair RAD23 homolog A isoform X2
TRINITY_DN116135_c0_g1_i5	kinesin KIF21B isoform X2
TRINITY_DN116198_c4_g1_i2	methyltransferase 6 isoform X1
TRINITY_DN116169_c2_g6_i9	nuclear respiratory factor 1 isoform X1
TRINITY_DN116681_c0_g1_i10	G- coupled receptor 35 isoform X1
TRINITY_DN116605_c9_g6_i5	sphingosine 1-phosphate receptor 5
TRINITY_DN116662_c1_g4_i7	histone deacetylase 6 isoform X1
TRINITY_DN116665_c10_g2_i6	nucleolar 56
TRINITY_DN116665_c10_g2_i11	nucleolar 56 isoform X1
TRINITY_DN116657_c0_g1_i1	phosphatase 1 regulatory subunit 12C isoform X2
TRINITY_DN116636_c0_g4_i5	splicing factor U2AF 65 kDa subunit isoform X2
TRINITY_DN104419_c0_g1_i1	MHC class I
TRINITY_DN105842_c0_g1_i1	bicaudal D-related 1
TRINITY_DN115281_c0_g3_i5	serine threonine- kinase STK11
TRINITY_DN115281_c0_g3_i6	serine threonine- kinase STK11
TRINITY_DN115264_c7_g5_i10	T-cell receptor gamma chain C region isoform X2
TRINITY_DN115299_c1_g1_i3	rho GTPase-activating 1
TRINITY_DN115267_c0_g2_i3	coilin isoform X1
TRINITY_DN110062_c1_g1_i1	zinc finger 22
TRINITY_DN110026_c0_g3_i2	glutaredoxin-related mitochondrial
TRINITY_DN109951_c0_g3_i4	regulator of G- signaling 1
TRINITY_DN109905_c0_g2_i3	ATPase family AAA domain-containing 3
TRINITY_DN109922_c1_g1_i1	39S ribosomal mitochondrial isoform X1
TRINITY_DN110158_c0_g4_i1	thymocyte selection-associated high mobility group box TOX isoform X1
TRINITY_DN110103_c1_g1_i1	histidine triad nucleotide-binding 1
TRINITY_DN110157_c0_g1_i5	surfeit locus 1 isoform X2
TRINITY_DN115181_c0_g1_i2	T-cell surface tactile
TRINITY_DN115133_c0_g2_i2	T-cell immunoreceptor with Ig and ITIM domains isoform X1
TRINITY_DN115133_c0_g3_i1	---NA---
TRINITY_DN100620_c0_g1_i1	U6 snRNA-associated Sm LSm7
TRINITY_DN100691_c0_g1_i3	mixed lineage kinase domain
TRINITY_DN110207_c0_g1_i8	fragile X mental retardation syndrome-related 1 isoform X5
TRINITY_DN110222_c0_g2_i2	targeting for Xklp2 isoform X1
TRINITY_DN110229_c0_g3_i1	C-C chemokine receptor type 9
TRINITY_DN110247_c0_g1_i1	39S ribosomal mitochondrial
TRINITY_DN112931_c0_g2_i3	NADH dehydrogenase [ubiquinone] 1 alpha subcomplex subunit 6
TRINITY_DN113331_c0_g2_i7	water dikinase 1
TRINITY_DN113367_c0_g1_i1	alpha beta hydrolase domain-containing 14B isoform X1
TRINITY_DN109418_c0_g1_i4	ubiquitin-conjugating enzyme E2 S
TRINITY_DN109489_c0_g1_i1	kinesin light chain 2 isoform X2
TRINITY_DN109434_c0_g1_i3	coiled-coil domain-containing 58
TRINITY_DN111912_c0_g1_i2	ATP-binding cassette sub-family G member 2 isoform X1
TRINITY_DN111931_c0_g1_i3	GRB2-related adapter
TRINITY_DN111985_c0_g1_i1	---NA---
TRINITY_DN103003_c0_g1_i2	60S acidic ribosomal P0
TRINITY_DN103075_c0_g1_i3	prefoldin subunit 1
TRINITY_DN119227_c14_g1_i4	SH2 domain-containing 2A
TRINITY_DN119222_c1_g1_i1	MAZ isoform
TRINITY_DN119216_c0_g1_i3	adiponectin receptor 2
TRINITY_DN119234_c1_g1_i9	centrosomal of 104 kDa isoform X1
TRINITY_DN119264_c0_g4_i18	signal transducer and activator of transcription 4 isoform X2
TRINITY_DN119253_c2_g1_i4	NADH dehydrogenase [ubiquinone] flavo mitochondrial isoform X2
TRINITY_DN119221_c1_g3_i7	zinc finger 683
TRINITY_DN119236_c5_g1_i18	testis-specific serine threonine- kinase 4 isoform X2
TRINITY_DN117851_c7_g3_i2	GLTSCR1 isoform X1
TRINITY_DN117851_c8_g1_i1	---NA---
TRINITY_DN117848_c2_g1_i7	FAM192A
TRINITY_DN117856_c2_g3_i2	tyrosine phosphatase type IVA 1
TRINITY_DN117859_c0_g1_i15	CXXC-type zinc finger 1 isoform X1
TRINITY_DN117890_c1_g1_i3	Bardet-Biedl syndrome 4 isoform X1
TRINITY_DN117873_c0_g2_i6	ATP-dependent RNA helicase DDX1
TRINITY_DN102146_c0_g1_i3	zinc finger 444
TRINITY_DN111185_c0_g1_i3	ras-related Rab-37 isoform X1
TRINITY_DN111192_c0_g2_i2	arachidonate 5-lipoxygenase isoform X2
TRINITY_DN111123_c0_g3_i1	---NA---
TRINITY_DN111136_c0_g1_i4	poly [ADP-ribose] polymerase 2 isoform X1
TRINITY_DN114000_c1_g1_i6	kinesin KIF22
TRINITY_DN114092_c0_g1_i1	glutathione S-transferase P isoform X1
TRINITY_DN114002_c1_g1_i1	40S ribosomal S3
TRINITY_DN114059_c0_g3_i5	suppressor of SWI4 1 homolog
TRINITY_DN114022_c0_g1_i6	40S ribosomal S19
TRINITY_DN114045_c0_g2_i11	sentrin-specific protease 1 isoform X2
TRINITY_DN104984_c0_g1_i1	pyrroline-5-carboxylate reductase 3
TRINITY_DN104987_c0_g2_i1	cytochrome c oxidase subunit 6C
TRINITY_DN104924_c0_g1_i1	trans-2-enoyl- mitochondrial isoform X1
TRINITY_DN117922_c1_g1_i8	cell cycle and apoptosis regulator 2 isoform X1
TRINITY_DN117940_c0_g2_i9	periphilin-1 isoform X2
TRINITY_DN117991_c1_g1_i6	trafficking particle complex subunit 12
TRINITY_DN110741_c0_g1_i1	josephin-2 isoform X4
TRINITY_DN110730_c0_g1_i2	MOB kinase activator 2
TRINITY_DN114574_c0_g1_i6	gamma-tubulin complex component 6 isoform X2
TRINITY_DN114568_c2_g3_i2	serine threonine- kinase 16 isoform X2
TRINITY_DN114535_c0_g1_i2	glioma tumor suppressor candidate region gene 2 isoform X2
TRINITY_DN114543_c0_g1_i4	malate cytoplasmic
TRINITY_DN114561_c0_g1_i1	cysteine protease ATG4B
TRINITY_DN114570_c0_g2_i15	axin-2 isoform X2
TRINITY_DN114584_c0_g1_i9	coiled-coil domain-containing 22
TRINITY_DN112067_c0_g2_i9	60S ribosomal L28 isoform X1
TRINITY_DN112023_c0_g3_i2	R3H and coiled-coil domain-containing 1 isoform X1
TRINITY_DN112086_c0_g2_i3	60S ribosomal L18a
TRINITY_DN112040_c0_g1_i3	DNA topoisomerase 3-beta-1
TRINITY_DN118223_c0_g1_i1	WD repeat-containing 5
TRINITY_DN118253_c3_g3_i2	AP-2 complex subunit alpha-2
TRINITY_DN118295_c0_g2_i2	T cell receptor gamma
TRINITY_DN118260_c1_g1_i2	carnitine O-acetyltransferase isoform X1
TRINITY_DN118233_c0_g2_i1	RNA-binding 4 isoform X2
TRINITY_DN118256_c12_g7_i8	UHRF1-binding 1-like isoform X1
TRINITY_DN118299_c0_g2_i3	type II inositol 1,4,5-trisphosphate 5-phosphatase
TRINITY_DN118299_c0_g2_i13	type II inositol 1,4,5-trisphosphate 5-phosphatase
TRINITY_DN118255_c2_g8_i14	interactor for cytohesin exchange factors 1 isoform X1
TRINITY_DN118280_c0_g3_i14	peptidyl-prolyl cis-trans isomerase-like 2 isoform X1
TRINITY_DN118250_c4_g2_i12	formin-binding 4
TRINITY_DN137709_c0_g1_i1	C-X-C chemokine receptor type 3
TRINITY_DN111528_c0_g4_i1	interferon-induced very large GTPase 1-like
TRINITY_DN105943_c0_g1_i2	transcription initiation SPT3 homolog
TRINITY_DN105967_c0_g1_i2	isochorismatase domain-containing 2 isoform X2
TRINITY_DN108903_c0_g1_i2	exosome complex component RRP40
TRINITY_DN119638_c5_g1_i6	signal-induced proliferation-associated 1 isoform X1
TRINITY_DN119668_c1_g3_i10	RAS guanyl-releasing 2 isoform X2
TRINITY_DN119631_c3_g3_i3	E3 ubiquitin- ligase UBR5-like
TRINITY_DN119622_c1_g2_i2	spectrin alpha non-erythrocytic 1 isoform X2
TRINITY_DN119660_c1_g1_i4	-tyrosine sulfotransferase 2 isoform X2
TRINITY_DN119642_c0_g6_i3	krev interaction trapped 1
TRINITY_DN103708_c0_g2_i1	small vasohibin-binding
TRINITY_DN103211_c0_g1_i3	thromboxane A2 receptor
TRINITY_DN101071_c0_g1_i1	cyclin-dependent kinases regulatory subunit 2
TRINITY_DN101084_c0_g1_i1	hypothetical protein CB1_056242007
TRINITY_DN110308_c0_g1_i1	armadillo repeat-containing 5
TRINITY_DN110383_c0_g2_i2	DNA-binding SATB1 isoform X1
TRINITY_DN116992_c1_g2_i3	PHD finger 19
TRINITY_DN116968_c0_g2_i24	coiled-coil domain-containing mitochondrial isoform X1
TRINITY_DN116961_c4_g1_i3	NKG2-D type II integral membrane
TRINITY_DN116961_c4_g1_i9	NKG2-D type II integral membrane
TRINITY_DN116937_c0_g2_i6	lysophospholipid acyltransferase LPCAT4
TRINITY_DN119059_c0_g2_i11	vacuolar sorting-associated 8 homolog isoform X1
TRINITY_DN119029_c1_g2_i30	Fanconi anemia group G isoform X1
TRINITY_DN119087_c0_g3_i2	E3 ubiquitin- ligase HECTD3
TRINITY_DN119065_c1_g6_i10	vacuolar sorting-associated 16 homolog
TRINITY_DN119078_c6_g4_i8	60S ribosomal L10 isoform X1
TRINITY_DN119044_c1_g1_i8	trafficking particle complex subunit 13 isoform X1
TRINITY_DN119081_c0_g1_i15	tripeptidyl-peptidase 2 isoform X1
TRINITY_DN119057_c0_g1_i2	ADAMTS 4 isoform X1
TRINITY_DN119366_c1_g3_i3	arf-GAP with coiled- ANK repeat and PH domain-containing 1
TRINITY_DN119313_c0_g1_i1	calcineurin-binding cabin-1 isoform X2
TRINITY_DN119356_c1_g2_i11	transcription initiation factor TFIID subunit 6
TRINITY_DN119354_c0_g2_i1	tuftelin-interacting 11
TRINITY_DN119348_c6_g4_i13	multidrug resistance-associated 1
TRINITY_DN119395_c4_g4_i20	F-box WD repeat-containing 4
TRINITY_DN104042_c1_g2_i4	P2Y purinoceptor 10
TRINITY_DN119793_c5_g1_i2	DCN1 5
TRINITY_DN119762_c8_g5_i6	amyloid beta A4 precursor -binding family B member 1-interacting
TRINITY_DN119718_c0_g3_i10	mitogen-activated kinase kinase kinase 14 isoform X1
TRINITY_DN119729_c0_g2_i5	transcription factor 12 isoform X6
TRINITY_DN119709_c4_g1_i3	GTPase IMAP family member 4-like
TRINITY_DN119782_c2_g2_i5	HLA class II histocompatibility antigen gamma chain isoform X2
TRINITY_DN119759_c0_g1_i1	KN motif and ankyrin repeat domain-containing 2
TRINITY_DN100408_c0_g2_i3	LBH domain-containing 1
TRINITY_DN100408_c0_g2_i4	LBH domain-containing 1
TRINITY_DN117344_c0_g1_i10	tapasin-related isoform X1
TRINITY_DN117327_c11_g1_i1	hCG2031974, partial
TRINITY_DN117367_c7_g7_i7	molybdenum cofactor biosynthesis 1 isoform X1
TRINITY_DN117335_c0_g2_i5	DNA-binding RFXANK isoform X2
TRINITY_DN117331_c6_g1_i1	FAM92A1 isoform X2
TRINITY_DN117109_c0_g2_i16	integrator complex subunit 6 isoform X1
TRINITY_DN117114_c0_g1_i2	CXXC-type zinc finger 5
TRINITY_DN117165_c0_g3_i4	N-acetylglucosamine-6-phosphate deacetylase isoform X2
TRINITY_DN117169_c0_g1_i8	tRNA-splicing endonuclease subunit Sen54
TRINITY_DN105122_c0_g1_i1	integrin alpha-3
TRINITY_DN109240_c1_g1_i3	40S ribosomal S18
TRINITY_DN109225_c0_g1_i2	non-structural maintenance of chromosomes element 1 homolog
TRINITY_DN109278_c0_g2_i6	acetylcholine receptor subunit epsilon
TRINITY_DN112496_c1_g1_i3	melanoma-associated antigen D1
TRINITY_DN112406_c0_g1_i3	lanosterol 14-alpha demethylase isoform X2
TRINITY_DN112429_c0_g1_i1	transmembrane adipocyte-associated 1 isoform X3
TRINITY_DN112445_c0_g2_i1	bromodomain and PHD finger-containing 3
TRINITY_DN112405_c0_g3_i1	follicle-stimulating hormone receptor-like
TRINITY_DN112420_c1_g1_i10	hypothetical protein M91_09013, partial
TRINITY_DN109674_c0_g1_i1	guanine nucleotide-binding subunit beta-2-like 1
TRINITY_DN116757_c1_g2_i6	lysine-specific demethylase 8
TRINITY_DN116706_c1_g1_i5	sterol regulatory element-binding 2
TRINITY_DN116728_c3_g2_i2	mediator of RNA polymerase II transcription subunit 7
TRINITY_DN116728_c3_g2_i7	mediator of RNA polymerase II transcription subunit 7
TRINITY_DN116732_c2_g4_i9	interferon alpha-inducible mitochondrial-like isoform X5
TRINITY_DN116779_c2_g1_i2	coiled-coil domain-containing 77
TRINITY_DN116741_c1_g1_i9	Serine threonine- kinase A-Raf
TRINITY_DN116745_c0_g3_i3	mitoguardin 2
TRINITY_DN115521_c8_g2_i1	---NA---
TRINITY_DN115596_c0_g1_i1	sulfhydryl oxidase 1
TRINITY_DN115596_c0_g1_i3	sulfhydryl oxidase 1 isoform X1
TRINITY_DN115558_c0_g1_i9	omega-amidase NIT2
TRINITY_DN115552_c0_g4_i7	zinc transporter 5
TRINITY_DN115546_c5_g1_i7	ras and Rab interactor 3
TRINITY_DN115502_c6_g1_i8	T-cell differentiation antigen CD6 isoform X6
TRINITY_DN115502_c6_g1_i18	T-cell differentiation antigen CD6 isoform X6
TRINITY_DN115575_c0_g4_i4	NADH dehydrogenase [ubiquinone] iron-sulfur mitochondrial
TRINITY_DN206048_c0_g1_i1	---NA---
TRINITY_DN246774_c0_g3_i1	Fc receptor 5 isoform X3
TRINITY_DN112239_c1_g2_i1	ATP-dependent zinc metalloprotease YME1L1
TRINITY_DN105267_c3_g1_i1	kinase C epsilon type isoform X3
TRINITY_DN113203_c2_g4_i3	BTB POZ domain-containing
TRINITY_DN113245_c1_g1_i1	uncharacterized protein LOC102151229 isoform X2
TRINITY_DN113291_c0_g2_i5	transcriptional adapter 3
TRINITY_DN114989_c0_g1_i2	phosphoribosyl pyrophosphate synthase-associated 1
TRINITY_DN114989_c0_g1_i3	phosphoribosyl pyrophosphate synthase-associated 1
TRINITY_DN114916_c6_g3_i11	kelch 18 isoform X2
TRINITY_DN114985_c3_g8_i2	transcriptional SWT1 isoform X1
TRINITY_DN114959_c0_g1_i5	kelch repeat and BTB domain-containing 8
TRINITY_DN114925_c0_g1_i1	C-X-C chemokine receptor type 4
TRINITY_DN114997_c0_g4_i2	ubiquitin thioesterase ZRANB1 isoform X1
TRINITY_DN114904_c3_g1_i10	PH domain leucine-rich repeat-containing phosphatase 1-like
TRINITY_DN115313_c0_g1_i4	scavenger receptor class F member 1
TRINITY_DN115311_c1_g2_i1	PREDICTED: galectin-9-like
TRINITY_DN115374_c6_g3_i8	properdin
TRINITY_DN115374_c7_g1_i2	zinc finger with KRAB and SCAN domains 8 isoform X2
TRINITY_DN115341_c2_g1_i4	BCL2 adenovirus E1B 19 kDa -interacting 3-like isoform X2
TRINITY_DN115301_c5_g3_i8	max isoform X2
TRINITY_DN115379_c12_g1_i2	signal recognition particle 19 kDa
TRINITY_DN115336_c0_g1_i1	peptidyl-prolyl cis-trans isomerase CWC27 homolog isoform X4
TRINITY_DN118594_c0_g1_i4	rap1 GTPase-GDP dissociation stimulator 1 isoform X1
TRINITY_DN118515_c3_g5_i5	RNA-binding 26 isoform X12
TRINITY_DN118531_c2_g1_i1	hypothetical protein M91_02702, partial
TRINITY_DN118579_c1_g2_i5	PREDICTED: uncharacterized protein C7orf50 homolog isoform X7
TRINITY_DN118570_c0_g1_i8	pre-B-cell leukemia transcription factor 2
TRINITY_DN118570_c0_g1_i9	pre-B-cell leukemia transcription factor 2
TRINITY_DN118587_c2_g6_i1	ATP-binding cassette sub-family B member mitochondrial isoform X2
TRINITY_DN118592_c0_g2_i1	---NA---
TRINITY_DN118592_c2_g3_i1	V-type proton ATPase catalytic subunit A
TRINITY_DN118537_c0_g3_i13	regulator of nonsense transcripts 1 isoform X1
TRINITY_DN118582_c2_g6_i3	Polycomb group ASXL2 isoform X1
TRINITY_DN118507_c0_g3_i8	serine threonine- kinase Sgk1 isoform X4
TRINITY_DN114280_c0_g2_i5	vitamin K-dependent gamma-carboxylase
TRINITY_DN114248_c0_g1_i15	PREDICTED: uncharacterized protein KIAA1551 homolog isoform X9
TRINITY_DN113423_c1_g1_i1	---NA---
TRINITY_DN113463_c0_g1_i6	Bax inhibitor 1
TRINITY_DN113439_c1_g2_i4	F-box only 30
TRINITY_DN113465_c0_g2_i1	transcription cofactor vestigial 4 isoform X2
TRINITY_DN117012_c0_g1_i1	AN1-type zinc finger 5 isoform X1
TRINITY_DN117050_c4_g6_i1	myomegalin isoform X18
TRINITY_DN117053_c0_g1_i3	integrin beta-7 isoform X1
TRINITY_DN117053_c0_g4_i3	retinoic acid receptor gamma isoform X2
TRINITY_DN117056_c8_g1_i4	glycogen [starch] muscle
TRINITY_DN117007_c3_g2_i10	methylenetetrahydrofolate reductase isoform X1
TRINITY_DN117077_c0_g4_i1	cullin-associated NEDD8-dissociated 1
TRINITY_DN117077_c0_g5_i1	cullin-associated NEDD8-dissociated 1
TRINITY_DN117028_c0_g1_i1	---NA---
TRINITY_DN119728_c0_g2_i2	cat eye syndrome critical region 2
TRINITY_DN119737_c7_g9_i7	ankyrin repeat domain-containing 12 isoform X2
TRINITY_DN119793_c6_g2_i2	apoptotic chromatin condensation inducer in the nucleus isoform X4
TRINITY_DN119772_c5_g2_i9	CCR4-NOT transcription complex subunit 1 isoform X3
TRINITY_DN119783_c5_g1_i9	glycerophosphocholine phosphodiesterase GPCPD1 isoform X1
TRINITY_DN119762_c8_g5_i3	amyloid beta A4 precursor -binding family B member 1-interacting
TRINITY_DN119747_c2_g6_i1	cAMP-specific 3 ,5 -cyclic phosphodiesterase 4B
TRINITY_DN119702_c4_g1_i13	sterile alpha and TIR motif-containing 1
TRINITY_DN119768_c4_g1_i2	transcriptional repressor YY1
TRINITY_DN119768_c4_g2_i1	---NA---
TRINITY_DN119792_c1_g3_i8	histone-lysine N-methyltransferase ASH1L isoform X1
TRINITY_DN119794_c0_g1_i12	tumor necrosis factor alpha-induced 2
TRINITY_DN119779_c4_g2_i14	TRAF-type zinc finger domain-containing 1
TRINITY_DN119741_c6_g5_i6	AF-10 isoform X7
TRINITY_DN119754_c4_g4_i4	Hermansky-Pudlak syndrome 5
TRINITY_DN119778_c2_g4_i3	F-box only 38 isoform X1
TRINITY_DN119784_c3_g2_i2	influenza virus NS1A-binding
TRINITY_DN119784_c3_g2_i5	influenza virus NS1A-binding
TRINITY_DN119797_c3_g3_i3	F-box LRR-repeat 5 isoform X1
TRINITY_DN119721_c0_g2_i4	leukotriene B4 receptor 1
TRINITY_DN119745_c0_g1_i8	E3 ubiquitin- ligase RNF144B
TRINITY_DN119799_c6_g4_i3	histidine ammonia-lyase isoform X3
TRINITY_DN119736_c0_g2_i3	coiled-coil domain-containing 186 isoform X2
TRINITY_DN117399_c2_g2_i14	adenosine deaminase CECR1 isoform X2
TRINITY_DN117310_c4_g3_i7	transportin-3 isoform X1
TRINITY_DN117379_c2_g1_i1	integrin alpha-L isoform X3
TRINITY_DN117315_c0_g1_i1	LORF2_HUMAN ame: Full=LINE-1 retrotransposable element ORF2 Short=ORF2p Includes: ame: Full=Reverse transcriptase Includes: ame: Full=Endonuclease
TRINITY_DN117318_c1_g5_i14	fatty acyl- reductase 1 isoform X1
TRINITY_DN117304_c7_g7_i13	integrin alpha-X
TRINITY_DN117321_c3_g1_i10	probable cation-transporting ATPase 13A3 isoform X3
TRINITY_DN117381_c8_g1_i4	AF157562_1unknown
TRINITY_DN117381_c8_g4_i4	RNA polymerase II elongation factor ELL
TRINITY_DN117305_c0_g4_i3	multiple epidermal growth factor-like domains 9
TRINITY_DN117343_c3_g1_i2	---NA---
TRINITY_DN117301_c7_g3_i3	probable hydrolase PNKD isoform X3
TRINITY_DN117313_c5_g2_i1	---NA---
TRINITY_DN117367_c7_g7_i3	molybdenum cofactor biosynthesis 1 isoform X2
TRINITY_DN117340_c7_g1_i1	endogenous retrovirus group K member 113 Gag poly -like isoform X2
TRINITY_DN117326_c2_g14_i1	RING finger 145
TRINITY_DN117368_c0_g1_i1	PREDICTED: uncharacterized protein LOC106701616
TRINITY_DN117346_c4_g1_i1	AP-3 complex subunit mu-2 isoform X2
TRINITY_DN117197_c1_g2_i1	histone
TRINITY_DN117140_c1_g6_i1	---NA---
TRINITY_DN117186_c4_g1_i1	interferon regulatory factor 3
TRINITY_DN117136_c2_g2_i1	---NA---
TRINITY_DN117167_c6_g1_i1	C2 domain-containing 5-like isoform X7
TRINITY_DN117133_c0_g2_i4	glyco -N-acetylgalactosamine 3-beta-galactosyltransferase 1 isoform X1
TRINITY_DN117133_c0_g3_i1	---NA---
TRINITY_DN117117_c20_g2_i5	CST complex subunit STN1 isoform X2
TRINITY_DN117101_c4_g2_i1	---NA---
TRINITY_DN117183_c3_g1_i4	T-lymphocyte activation antigen CD80 isoform X1
TRINITY_DN117176_c1_g1_i1	centrosomal of 76 kDa isoform X1
TRINITY_DN117155_c0_g1_i1	E3 ubiquitin- ligase RNF19A
TRINITY_DN109255_c0_g2_i3	phosphoglycerate kinase 1
TRINITY_DN112416_c0_g1_i1	docking 1 isoform X1
TRINITY_DN112460_c0_g4_i1	Krueppel-like factor 4 isoform X2
TRINITY_DN112498_c0_g1_i1	MANSC domain-containing 1
TRINITY_DN116753_c1_g2_i2	Inward rectifier potassium channel 2
TRINITY_DN116750_c3_g1_i6	UDP-N-acetylglucosamine--peptide N-acetylglucosaminyltransferase 110 kDa subunit isoform X3
TRINITY_DN116773_c13_g1_i3	ribonuclease UK114
TRINITY_DN116712_c0_g2_i2	tyrosine- kinase JAK2
TRINITY_DN116776_c0_g1_i11	differentially expressed in FDCP 8 homolog isoform X2
TRINITY_DN116797_c14_g1_i3	FAM210B isoform X1
TRINITY_DN116748_c1_g1_i1	EF-hand calcium-binding domain-containing 1 isoform X5
TRINITY_DN116730_c0_g1_i12	ras GTPase-activating 2 isoform X1
TRINITY_DN116796_c5_g5_i2	transmembrane 9 superfamily member 2-like isoform X2
TRINITY_DN116716_c0_g1_i2	E3 ubiquitin- ligase pellino homolog 1
TRINITY_DN116736_c8_g2_i2	cytohesin-interacting isoform X2
TRINITY_DN116733_c3_g1_i1	malonyl- -acyl carrier mitochondrial isoform X1
TRINITY_DN115504_c3_g3_i6	FUS isoform
TRINITY_DN115590_c7_g3_i1	non-canonical poly(A) RNA polymerase PAPD5 isoform X1
TRINITY_DN115599_c2_g1_i1	WD repeat-containing 82
TRINITY_DN115530_c0_g7_i1	scaffold attachment factor B1 isoform X2
TRINITY_DN115523_c1_g6_i1	---NA---
TRINITY_DN115563_c0_g1_i3	tweety homolog 3 isoform X1
TRINITY_DN110995_c2_g1_i2	general transcription factor 3C polypeptide 4
TRINITY_DN114705_c0_g1_i4	furin
TRINITY_DN114766_c1_g3_i2	---NA---
TRINITY_DN107298_c0_g2_i1	core histone macro- isoform 2
TRINITY_DN107215_c0_g1_i1	---NA---
TRINITY_DN117600_c9_g4_i1	Ig heavy chain V region PJ14 isoform X3
TRINITY_DN117699_c1_g3_i1	isocitrate dehydrogenase [NADP] mitochondrial isoform X3
TRINITY_DN117699_c1_g3_i2	isocitrate dehydrogenase [NADP] mitochondrial isoform X3
TRINITY_DN117662_c5_g1_i3	probable phospholipid-transporting ATPase IF isoform X1
TRINITY_DN117662_c6_g1_i1	FAM111B
TRINITY_DN117655_c0_g1_i7	hsp90 co-chaperone Cdc37-like 1 isoform X2
TRINITY_DN117677_c2_g2_i17	E3 ubiquitin- ligase HUWE1 isoform X1
TRINITY_DN117690_c7_g1_i5	amyloid beta A4 isoform X3
TRINITY_DN117690_c7_g1_i7	amyloid beta A4 isoform X1
TRINITY_DN117672_c1_g1_i1	trinucleotide repeat-containingB
TRINITY_DN117693_c1_g1_i8	Mdm4 isoform X1
TRINITY_DN117642_c0_g3_i10	TATA-binding -associated factor 172 isoform X1
TRINITY_DN114894_c3_g6_i2	serine threonine- kinase TAO3 isoform X1
TRINITY_DN114842_c2_g1_i2	glycerophosphocholine phosphodiesterase GPCPD1
TRINITY_DN114825_c10_g1_i2	FAM210B isoform X1
TRINITY_DN114847_c1_g2_i4	tyrosyl-DNA phosphodiesterase 2
TRINITY_DN114891_c0_g2_i5	zinc finger X-chromosomal isoform X1
TRINITY_DN114898_c0_g2_i1	---NA---
TRINITY_DN114884_c0_g1_i1	---NA---
TRINITY_DN114884_c0_g2_i8	diacylglycerol O-acyltransferase 2
TRINITY_DN114884_c0_g2_i9	DGAT2 isoform
TRINITY_DN114885_c6_g1_i7	FAM98C isoform X3
TRINITY_DN108491_c1_g1_i1	OTU domain-containing 7A isoform X2
TRINITY_DN108483_c0_g1_i1	PREDICTED: radixin
TRINITY_DN118318_c1_g3_i10	ubiquitin conjugation factor E4 B isoform X2
TRINITY_DN118331_c1_g2_i2	rho guanine nucleotide exchange factor 2
TRINITY_DN118392_c7_g1_i1	---NA---
TRINITY_DN118304_c17_g4_i1	metastasis suppressor 1 isoform X3
TRINITY_DN118304_c17_g4_i5	metastasis suppressor 1 isoform X3
TRINITY_DN118386_c0_g4_i13	neurobeachin 2
TRINITY_DN118339_c3_g1_i1	endonuclease reverse transcriptase
TRINITY_DN118321_c3_g3_i6	sodium- and chloride-dependent taurine transporter
TRINITY_DN118373_c8_g1_i5	DNA-binding death effector domain-containing 2
TRINITY_DN118346_c0_g2_i2	tight junction-associated 1 isoform X4
TRINITY_DN110852_c0_g3_i1	---NA---
TRINITY_DN110899_c1_g1_i1	fibronectin type 3 and ankyrin repeat domains 1-like
TRINITY_DN107522_c0_g1_i1	hypothetical protein Celaphus_00009837, partial
TRINITY_DN102438_c0_g2_i1	natural cytotoxicity triggering receptor 3 ligand 1
TRINITY_DN112590_c0_g2_i3	Four and a half LIM domains 3
TRINITY_DN112573_c2_g1_i3	CTD small phosphatase 2
TRINITY_DN112557_c1_g1_i1	adenylate kinase mitochondrial
TRINITY_DN111752_c2_g1_i1	peroxisomal N(1)-acetyl-spermine spermidine oxidase isoform X2
TRINITY_DN111777_c0_g1_i2	mothers against decapentaplegic homolog 5
TRINITY_DN111759_c0_g2_i1	---NA---
TRINITY_DN111770_c0_g1_i1	interleukin-2 receptor subunit beta isoform X1
TRINITY_DN114441_c2_g1_i1	vomeronasal type-1 receptor 4-like
TRINITY_DN114499_c0_g4_i6	chromatin modification-related MEAF6 isoform X2
TRINITY_DN114478_c7_g2_i1	FAM185A isoform X4
TRINITY_DN114483_c1_g3_i1	EF-hand calcium-binding domain-containing 1 isoform X5
TRINITY_DN104317_c0_g1_i1	leukotriene C4 synthase
TRINITY_DN109199_c0_g4_i1	retinoblastoma-binding 5 isoform X1
TRINITY_DN116867_c5_g1_i1	---NA---
TRINITY_DN116866_c1_g1_i1	---NA---
TRINITY_DN116833_c5_g2_i1	eukaryotic translation initiation factor 3 subunit A
TRINITY_DN116818_c6_g1_i1	glyco endo-alpha-1,2-mannosidase isoform X1
TRINITY_DN116818_c11_g1_i3	CASP8 and FADD-like apoptosis regulator isoform X3
TRINITY_DN116818_c11_g1_i7	CASP8 and FADD-like apoptosis regulator isoform X1
TRINITY_DN116832_c2_g4_i2	---NA---
TRINITY_DN116898_c0_g1_i1	---NA---
TRINITY_DN116888_c0_g1_i2	pantothenate kinase 3
TRINITY_DN116871_c6_g1_i3	PREDICTED: uncharacterized protein C11orf42 homolog
TRINITY_DN116879_c4_g1_i1	---NA---
TRINITY_DN114108_c0_g2_i5	cationic amino acid transporter 3-like isoform X1
TRINITY_DN114171_c10_g1_i3	leucine-rich repeat flightless-interacting 2-like
TRINITY_DN114178_c0_g1_i2	TATA-binding -associated factor 2N
TRINITY_DN114136_c5_g3_i1	hypothetical protein M91_18992, partial
TRINITY_DN114136_c6_g1_i1	DNA-directed RNA polymerase I subunit RPA12 isoform X3
TRINITY_DN114176_c0_g2_i1	---NA---
TRINITY_DN114192_c1_g1_i8	serine threonine- phosphatase 2B catalytic subunit gamma isoform isoform X1
TRINITY_DN113621_c0_g2_i1	hypothetical protein M91_10594, partial
TRINITY_DN116385_c1_g1_i6	cyclin-dependent kinase 17 isoform X2
TRINITY_DN116350_c0_g2_i6	pre-mRNA-processing factor 40 homolog A isoform X1
TRINITY_DN116300_c3_g2_i1	F-box only 36 isoform X3
TRINITY_DN116308_c3_g4_i2	nuclear factor erythroid 2-related factor 2 isoform X1
TRINITY_DN116395_c15_g4_i10	isoform CRA_a
TRINITY_DN116374_c0_g1_i3	pre-mRNA-processing-splicing factor 8
TRINITY_DN105587_c0_g1_i1	---NA---
TRINITY_DN103403_c0_g2_i1	hypothetical protein M91_03393, partial
TRINITY_DN103414_c0_g1_i1	transmembrane 9 superfamily member 2-like isoform X2
TRINITY_DN120190_c1_g4_i2	cytoplasmic FMR1-interacting 1 isoform X1
TRINITY_DN120181_c3_g5_i2	receptor-type tyrosine- phosphatase eta
TRINITY_DN120184_c11_g1_i3	TLD domain-containing 2
TRINITY_DN120147_c2_g4_i30	WASH complex subunit 7
TRINITY_DN120195_c1_g6_i24	lysine-specific demethylase 2A isoform X1
TRINITY_DN120144_c1_g3_i1	PFOXic, partial
TRINITY_DN120149_c12_g1_i2	EH domain-binding 1 1
TRINITY_DN120136_c1_g1_i1	tigger transposable element-derived 1-like
TRINITY_DN120148_c6_g1_i3	FAM185A isoform X4
TRINITY_DN120192_c7_g1_i8	probable ATP-dependent RNA helicase DDX49
TRINITY_DN120153_c3_g1_i10	xanthine dehydrogenase
TRINITY_DN120153_c3_g1_i12	Xanthine dehydrogenase
TRINITY_DN120154_c5_g2_i9	microtubule-associated serine threonine- kinase 3 isoform X4
TRINITY_DN120185_c0_g1_i4	brefeldin A-inhibited guanine nucleotide-exchange 3 isoform X1
TRINITY_DN120118_c1_g2_i7	MLX-interacting isoform X2
TRINITY_DN118621_c1_g2_i1	pyroglutamyl-peptidase 1 isoform X5
TRINITY_DN118675_c3_g4_i2	---NA---
TRINITY_DN118619_c0_g1_i5	ganglioside-induced differentiation-associated 2
TRINITY_DN118689_c2_g1_i1	zinc finger E-box-binding homeobox 2
TRINITY_DN118659_c1_g3_i4	beta-arrestin-2 isoform X3
TRINITY_DN118678_c2_g5_i4	kelch 24
TRINITY_DN118665_c0_g1_i20	rho GTPase-activating 27 isoform X1
TRINITY_DN118639_c1_g1_i1	TNS1 protein, partial
TRINITY_DN118682_c7_g1_i3	mediator of RNA polymerase II transcription subunit 13 isoform X2
TRINITY_DN118682_c7_g1_i11	mediator of RNA polymerase II transcription subunit 13 isoform X2
TRINITY_DN118685_c1_g3_i3	RTF2 homolog isoform X2
TRINITY_DN118657_c2_g5_i5	ras GTPase-activating 3 isoform X1
TRINITY_DN118699_c2_g1_i5	spindle and kinetochore-associated 3
TRINITY_DN118607_c0_g1_i3	serine threonine- phosphatase 1 regulatory subunit 10
TRINITY_DN118681_c1_g1_i6	male-specific lethal 3 homolog isoform X2
TRINITY_DN107091_c0_g1_i1	---NA---
TRINITY_DN107034_c0_g1_i1	sialoadhesin isoform X1
TRINITY_DN117536_c1_g1_i6	26S proteasome non-ATPase regulatory subunit 12 isoform X2
TRINITY_DN117509_c1_g3_i4	RNA polymerase II elongation factor ELL2
TRINITY_DN117560_c2_g6_i1	---NA---
TRINITY_DN117561_c0_g1_i4	Golgi apparatus 1
TRINITY_DN117523_c9_g2_i11	stromal cell-derived factor 2
TRINITY_DN113931_c11_g1_i4	---NA---
TRINITY_DN113962_c0_g1_i2	transcription factor isoform X1
TRINITY_DN120062_c1_g10_i10	guanine nucleotide exchange factor
TRINITY_DN120077_c4_g2_i9	integrin alpha-X
TRINITY_DN120077_c4_g2_i12	integrin alpha-M
TRINITY_DN120030_c0_g5_i3	ninein isoform X8
TRINITY_DN120015_c6_g1_i6	pre-mRNA cleavage complex 2 Pcf11 isoform X2
TRINITY_DN120085_c5_g1_i1	methenyltetrahydrofolate synthase domain-containing isoform X6
TRINITY_DN120085_c6_g2_i5	poly(A) polymerase alpha isoform X1
TRINITY_DN120081_c6_g1_i1	---NA---
TRINITY_DN120017_c4_g2_i10	ubiquitin carboxyl-terminal hydrolase 34 isoform X4
TRINITY_DN120071_c2_g4_i5	zinc finger CCCH-type antiviral 1
TRINITY_DN120071_c2_g5_i1	zinc finger CCCH-type antiviral 1
TRINITY_DN120047_c1_g3_i4	tetratricopeptide repeat 37
TRINITY_DN120080_c2_g4_i8	lisH domain and HEAT repeat-containing KIAA1468 homolog isoform X3
TRINITY_DN120089_c8_g3_i5	DENN domain-containing 4C isoform X1
TRINITY_DN120098_c4_g1_i2	interferon regulatory factor 9 isoform X2
TRINITY_DN120019_c3_g5_i12	Scaffold attachment factor
TRINITY_DN120019_c3_g5_i14	scaffold attachment factor B1 isoform X2
TRINITY_DN120059_c2_g3_i2	proton-coupled amino acid transporter 1
TRINITY_DN120070_c5_g2_i3	type I inositol 3,4-bisphosphate 4-phosphatase isoform X2
TRINITY_DN120018_c11_g2_i1	toll-like receptor 6
TRINITY_DN120022_c9_g4_i5	carboxypeptidase D
TRINITY_DN120073_c2_g1_i15	procollagen galactosyltransferase 1
TRINITY_DN118847_c0_g1_i22	zinc finger SWIM domain-containing 8 isoform X2
TRINITY_DN118868_c2_g2_i10	terminal uridylyltransferase 7 isoform X1
TRINITY_DN118887_c0_g3_i4	cytokine receptor common subunit beta isoform X2
TRINITY_DN118887_c0_g3_i10	cytokine receptor common subunit beta isoform X1
TRINITY_DN118879_c1_g4_i9	V-type proton ATPase subunit brain isoform
TRINITY_DN118898_c1_g1_i2	---NA---
TRINITY_DN118881_c0_g3_i17	---NA---
TRINITY_DN118836_c8_g1_i11	phosphatidylinositol transfer alpha isoform
TRINITY_DN118895_c3_g5_i1	lisH domain-containing FOPNL isoform X1
TRINITY_DN120226_c2_g2_i3	centriolin isoform X4
TRINITY_DN120282_c0_g2_i16	rap1 GTPase-activating 2
TRINITY_DN120257_c1_g6_i3	autophagy-related 2 homolog B isoform X2
TRINITY_DN120245_c6_g2_i4	receptor-type tyrosine- phosphatase epsilon isoform X1
TRINITY_DN120205_c6_g1_i10	leucine-rich repeat serine threonine- kinase 2 isoform X1
TRINITY_DN120205_c6_g1_i21	leucine-rich repeat serine threonine- kinase 2 isoform X1
TRINITY_DN120271_c6_g2_i4	neurogenic locus notch homolog 2 isoform X2
TRINITY_DN120220_c0_g1_i8	O- case
TRINITY_DN120235_c2_g1_i11	SURP and G-patch domain-containing 2 isoform X2
TRINITY_DN120299_c2_g1_i16	MHC class II transactivator isoform X1
TRINITY_DN120285_c2_g3_i7	neurogenic locus notch homolog 2
TRINITY_DN120258_c1_g2_i1	inositol 1,4,5-trisphosphate receptor type 2
TRINITY_DN120258_c1_g1_i5	inositol 1,4,5-trisphosphate receptor type 1 isoform X4
TRINITY_DN120233_c0_g6_i4	transmembrane 131
TRINITY_DN120255_c6_g5_i1	---NA---
TRINITY_DN120281_c4_g1_i1	60S ribosomal L36a isoform X1
TRINITY_DN120281_c5_g3_i2	mediator of RNA polymerase II transcription subunit 13-like
TRINITY_DN120210_c1_g1_i1	CAP-Gly domain-containing linker 1 isoform X2
TRINITY_DN120210_c1_g1_i8	CAP-Gly domain-containing linker 1 isoform X1
TRINITY_DN120280_c2_g2_i1	histone
TRINITY_DN120280_c3_g9_i3	dixin isoform X4
TRINITY_DN112745_c0_g1_i1	AP2-associated kinase 1 isoform X7
TRINITY_DN112710_c0_g1_i1	myomegalin isoform X18
TRINITY_DN112730_c0_g1_i7	heat shock HSP 90-alpha
TRINITY_DN116511_c7_g1_i1	reverse transcriptase-like
TRINITY_DN116518_c1_g1_i13	beta-1,3-N-acetylglucosaminyltransferase lunatic fringe
TRINITY_DN116588_c0_g2_i15	sorting nexin-19
TRINITY_DN116501_c6_g4_i1	---NA---
TRINITY_DN116559_c1_g2_i1	---NA---
TRINITY_DN116548_c4_g4_i1	myocyte-specific enhancer factor 2C isoform X1
TRINITY_DN116584_c0_g1_i2	sorting nexin-2 isoform X2
TRINITY_DN116563_c0_g2_i1	serine threonine- kinase TAO2 isoform X1
TRINITY_DN116586_c1_g1_i13	hyccin isoform X1
TRINITY_DN116576_c0_g1_i24	gasdermin-D isoform X1
TRINITY_DN116589_c13_g3_i1	---NA---
TRINITY_DN116564_c0_g1_i2	septin-6 isoform X2
TRINITY_DN116529_c3_g6_i7	interleukin-18 isoform X1
TRINITY_DN116529_c3_g6_i8	interleukin-18 isoform X1
TRINITY_DN116596_c2_g5_i3	Serine threonine- kinase Nek7
TRINITY_DN116500_c0_g1_i1	PREDICTED: uncharacterized protein CXorf65 homolog isoform X1
TRINITY_DN113009_c0_g1_i1	---NA---
TRINITY_DN113085_c0_g1_i1	semaphorin-3C
TRINITY_DN113097_c1_g1_i7	glutamate-rich 1
TRINITY_DN119470_c12_g1_i7	interferon-induced 44 isoform X1
TRINITY_DN119462_c1_g10_i6	---NA---
TRINITY_DN119401_c0_g2_i9	alpha-N-acetylgalactosaminidase isoform X1
TRINITY_DN119404_c2_g2_i1	neuroblast differentiation-associated AHNAK isoform X1
TRINITY_DN119404_c2_g2_i3	neuroblast differentiation-associated AHNAK isoform X1
TRINITY_DN119404_c2_g2_i8	neuroblast differentiation-associated AHNAK isoform X5
TRINITY_DN119404_c2_g4_i1	neuroblast differentiation-associated AHNAK isoform X1
TRINITY_DN119429_c1_g1_i1	actin filament-associated 1 isoform X2
TRINITY_DN119467_c0_g1_i6	SH2 domain-containing 3C isoform X3
TRINITY_DN119498_c3_g1_i3	RING finger 10
TRINITY_DN119411_c0_g4_i10	leucine-rich repeat-containing 71
TRINITY_DN119450_c2_g1_i3	probable domain-containing histone demethylation 2C isoform X1
TRINITY_DN117209_c8_g1_i1	---NA---
TRINITY_DN117293_c4_g1_i1	rho GDP-dissociation inhibitor 2
TRINITY_DN117244_c7_g1_i2	kelch 8
TRINITY_DN117230_c0_g2_i3	mesoderm induction early response 3 isoform X1
TRINITY_DN117250_c1_g1_i5	E3 ubiquitin- ligase TRIM39
TRINITY_DN117220_c0_g1_i4	arrestin domain-containing 3
TRINITY_DN117220_c0_g1_i5	arrestin domain-containing 3 isoform X2
TRINITY_DN117220_c0_g1_i7	arrestin domain-containing 3 isoform X2
TRINITY_DN117262_c0_g1_i7	PERQ amino acid-rich with GYF domain-containing 2 isoform X1
TRINITY_DN117222_c0_g2_i4	semaphorin-7A isoform X2
TRINITY_DN117253_c5_g8_i5	rho GTPase-activating 17 isoform X1
TRINITY_DN117207_c0_g3_i4	NHS 2 isoform X2
TRINITY_DN117258_c1_g2_i7	ecto-ADP-ribosyltransferase 5 isoform X1
TRINITY_DN117258_c1_g2_i8	ecto-ADP-ribosyltransferase 5 isoform X3
TRINITY_DN117217_c9_g2_i1	mitoferrin-1 isoform X2
TRINITY_DN117231_c2_g3_i10	sialic acid-binding Ig-like lectin 13 isoform X1
TRINITY_DN114307_c6_g1_i11	numb homolog isoform X6
TRINITY_DN114366_c1_g1_i1	sialin isoform X2
TRINITY_DN114300_c0_g1_i1	hypothetical protein
TRINITY_DN114341_c0_g1_i4	CDNA sequence BC037034
TRINITY_DN114399_c2_g6_i1	prostaglandin E2 receptor EP2 subtype
TRINITY_DN119574_c1_g1_i4	nuclear envelope integral membrane 2
TRINITY_DN119512_c2_g1_i7	RING finger 24
TRINITY_DN119578_c13_g2_i3	apolipo L3-like
TRINITY_DN119560_c8_g2_i1	---NA---
TRINITY_DN119547_c3_g6_i1	tetratricopeptide repeat 13 isoform X5
TRINITY_DN119513_c6_g3_i3	inositol hexakisphosphate kinase 1 isoform X1
TRINITY_DN119532_c0_g1_i13	sushi domain-containing 3
TRINITY_DN119517_c3_g1_i2	DBIRD complex subunit ZNF326 isoform X1
TRINITY_DN119538_c0_g3_i1	ATP-binding cassette sub-family A member 3
TRINITY_DN119548_c7_g3_i1	U4 U6 small nuclear ribonucleo Prp3
TRINITY_DN119558_c6_g1_i1	---NA---
TRINITY_DN119518_c1_g1_i4	oxysterol-binding -related 3 isoform X1
TRINITY_DN119507_c0_g6_i16	H(+) Cl(-) exchange transporter 7 isoform X2
TRINITY_DN119571_c2_g2_i3	chitinase-3 1 isoform X2
TRINITY_DN119523_c11_g17_i1	prolyl 4-hydroxylase subunit alpha-1 isoform X1
TRINITY_DN119576_c5_g2_i6	HMG domain-containing 3 isoform X1
TRINITY_DN119566_c7_g2_i2	bromo adjacent homology domain-containing 1
TRINITY_DN119531_c4_g1_i23	bromodomain-containing 2 isoform X1
TRINITY_DN119531_c5_g4_i3	PR domain zinc finger 2 isoform X3
TRINITY_DN109876_c0_g1_i1	ADP-ribosylation factor 8A
TRINITY_DN115643_c0_g2_i5	centrosomal of 170 kDa isoform X1
TRINITY_DN115638_c0_g2_i4	E3 ubiquitin- ligase LNX isoform X1
TRINITY_DN115618_c0_g1_i1	radical S-adenosyl methionine domain-containing 2
TRINITY_DN115618_c0_g1_i4	radical S-adenosyl methionine domain-containing 2
TRINITY_DN115667_c0_g1_i10	cohesin subunit SA-2 isoform X2
TRINITY_DN116020_c10_g2_i5	GTPase KRas isoform X2
TRINITY_DN116088_c5_g1_i2	carcinoembryonic antigen-related cell adhesion molecule 1 isoform 3Ls
TRINITY_DN116073_c2_g4_i1	myomegalin isoform X18
TRINITY_DN116073_c2_g6_i7	caspase-1 isoform X2
TRINITY_DN116004_c4_g2_i9	tripartite motif-containing 34-like isoform X1
TRINITY_DN116060_c1_g1_i4	solute carrier family 15 member 4
TRINITY_DN116064_c2_g3_i8	TBC1 domain family member 10B
TRINITY_DN116007_c3_g3_i8	lifeguard 4
TRINITY_DN116067_c1_g1_i4	AChain Structure of the cytokine-like nuclear factor n-pac
TRINITY_DN111898_c0_g6_i4	HMG box transcription factor BBX isoform X1
TRINITY_DN111890_c4_g1_i1	arsenite methyltransferase
TRINITY_DN111812_c3_g1_i2	transmembrane 19
TRINITY_DN104830_c1_g2_i1	cysteinyl leukotriene receptor 1
TRINITY_DN120432_c6_g1_i4	TPA: leukocyte immunoglobulin-like subfamily member 5-like
TRINITY_DN120403_c7_g2_i3	sentrin-specific protease 2 isoform X1
TRINITY_DN120445_c5_g2_i1	envelope glyco
TRINITY_DN120446_c10_g1_i1	multidrug resistance-associated 4-like
TRINITY_DN120413_c2_g1_i3	leukocyte immunoglobulin-like receptor subfamily B member 3 isoform X8
TRINITY_DN120447_c9_g1_i2	interferon-induced very large GTPase 1-like
TRINITY_DN120439_c4_g2_i1	multidrug resistance-associated 4 isoform X3
TRINITY_DN120424_c1_g1_i1	---NA---
TRINITY_DN120424_c4_g2_i1	---NA---
TRINITY_DN120424_c4_g3_i1	tyrosine- phosphatase non-receptor type substrate 1-like
TRINITY_DN120424_c4_g3_i6	tyrosine- phosphatase non-receptor type substrate 1 isoform X2
TRINITY_DN120424_c4_g5_i5	---NA---
TRINITY_DN120424_c4_g6_i1	---NA---
TRINITY_DN120420_c2_g2_i4	stimulator of interferon genes
TRINITY_DN120428_c3_g2_i14	E3 ubiquitin- ligase RNF213 isoform X1
TRINITY_DN120408_c1_g2_i8	homeodomain-interacting kinase 3 isoform X3
TRINITY_DN120425_c3_g1_i4	sortilin-related receptor isoform X2
TRINITY_DN120416_c8_g2_i2	cationic amino acid transporter 3-like isoform X1
TRINITY_DN120417_c2_g1_i2	neurobeachin 2
TRINITY_DN120401_c3_g9_i6	carcinoembryonic antigen-related cell adhesion molecule 21-like isoform X8
TRINITY_DN109096_c0_g1_i8	S100-A9
TRINITY_DN109059_c0_g1_i8	mannan-binding lectin serine protease 2 isoform X1
TRINITY_DN113110_c0_g1_i4	DCN1 4 isoform X1
TRINITY_DN113122_c0_g1_i9	Fc receptor 5 isoform X2
TRINITY_DN113186_c0_g1_i5	ecotropic viral integration site 5 homolog isoform X5
TRINITY_DN11474_c0_g1_i1	frizzled-4
TRINITY_DN92669_c4_g2_i1	zinc finger 510
TRINITY_DN24954_c0_g1_i1	Trace amine-associated receptor
TRINITY_DN99598_c0_g4_i1	NADPH oxidase 4 isoform X4
TRINITY_DN89142_c0_g1_i1	---NA---
TRINITY_DN74615_c0_g1_i1	transcription factor AP-1
TRINITY_DN50436_c0_g1_i1	synaptonemal complex 2 isoform X1
TRINITY_DN99952_c0_g1_i1	FAM199X isoform X1
TRINITY_DN77323_c0_g1_i1	EF-hand calcium-binding domain-containing 1-like isoform X3
TRINITY_DN95155_c0_g2_i2	Small nuclear ribonucleo -associated N
TRINITY_DN83699_c1_g1_i1	glycogenin-2 isoform X5
TRINITY_DN21993_c0_g2_i1	Krueppel-like factor 7
TRINITY_DN99602_c0_g1_i1	actin filament-associated 1 isoform X2
TRINITY_DN117001_c15_g4_i10	ceroid-lipofuscinosis neuronal 5
TRINITY_DN117017_c12_g1_i5	serine arginine-rich splicing factor 5 isoform X2
TRINITY_DN117023_c10_g1_i1	PR domain zinc finger
TRINITY_DN117062_c0_g3_i1	dedicator of cytokinesis 5 isoform X2
TRINITY_DN117029_c7_g2_i7	cysteine-rich hydrophobic domain-containing 2
TRINITY_DN117091_c3_g1_i1	ELP4 isoform
TRINITY_DN117068_c3_g2_i2	serine threonine- phosphatase 4 regulatory subunit 2
TRINITY_DN117041_c53_g2_i8	dual specificity phosphatase 2
TRINITY_DN106934_c0_g1_i1	ATP-dependent zinc metalloprotease YME1L1
TRINITY_DN106945_c0_g1_i1	Retrovirus-related Pol poly from type-1 retrotransposable element
TRINITY_DN102693_c0_g1_i1	---NA---
TRINITY_DN111258_c1_g4_i12	peroxisomal coenzyme A diphosphatase NUDT7 isoform X2
TRINITY_DN111297_c0_g2_i1	---NA---
TRINITY_DN115838_c0_g3_i2	kinase C eta type isoform X1
TRINITY_DN115886_c7_g4_i10	nuclear cap-binding subunit 3 isoform X1
TRINITY_DN115876_c6_g1_i1	neutral cholesterol ester hydrolase 1 isoform X1
TRINITY_DN115876_c7_g1_i1	myomegalin isoform X18
TRINITY_DN115882_c0_g1_i3	hippocampus abundant transcript 1
TRINITY_DN115804_c2_g1_i1	kinase C-binding 1-like isoform X19
TRINITY_DN115840_c0_g1_i1	---NA---
TRINITY_DN115840_c1_g1_i2	BOLA class I histocompatibility alpha chain BL3-7-like isoform X1
TRINITY_DN118464_c1_g1_i1	---NA---
TRINITY_DN118432_c3_g2_i2	vascular endothelial zinc finger 1 isoform X1
TRINITY_DN118432_c3_g2_i13	vascular endothelial zinc finger 1 isoform X2
TRINITY_DN118476_c4_g1_i1	male-specific lethal 1 homolog isoform X3
TRINITY_DN118458_c3_g4_i1	translationally-controlled tumor -like isoform X1
TRINITY_DN118458_c7_g2_i1	integrin alpha-L isoform X2
TRINITY_DN118435_c1_g2_i8	G6b isoform X1
TRINITY_DN118435_c1_g3_i6	chloride intracellular channel 1
TRINITY_DN118466_c5_g4_i1	glyoxalase domain-containing 4 isoform X1
TRINITY_DN118466_c5_g5_i7	interferon regulatory factor 2
TRINITY_DN118455_c4_g3_i3	ankyrin repeat domain-containing 17 isoform X1
TRINITY_DN118410_c10_g2_i1	---NA---
TRINITY_DN118451_c6_g3_i4	probable ATP-dependent RNA helicase DDX6
TRINITY_DN118415_c1_g2_i12	dynactin subunit 1 isoform X2
TRINITY_DN118488_c7_g7_i6	---NA---
TRINITY_DN118442_c5_g7_i2	BMP-2-inducible kinase
TRINITY_DN118497_c3_g2_i1	hypothetical protein M91_07536, partial
TRINITY_DN118497_c4_g1_i3	heterogeneous nuclear ribonucleo s A2 B1
TRINITY_DN118470_c0_g1_i2	rab s geranylgeranyltransferase component A 2
TRINITY_DN118439_c1_g3_i1	---NA---
TRINITY_DN118462_c0_g1_i2	lipo lipase
TRINITY_DN118433_c7_g3_i6	A Chain Thermodynamic And Structure Guided Design Of Statin Hmg-coa Reductase Inhibitors
TRINITY_DN118433_c8_g2_i9	EIF4G2 isoform
TRINITY_DN110592_c0_g1_i1	rab11 family-interacting 5 isoform X2
TRINITY_DN119963_c4_g1_i3	DDB1- and CUL4-associated factor 8 isoform X2
TRINITY_DN119959_c2_g4_i6	talin-1 isoform X2
TRINITY_DN119959_c2_g4_i13	talin-1 isoform X2
TRINITY_DN119985_c1_g3_i7	phosphatidylinositol 4-kinase alpha
TRINITY_DN119972_c3_g4_i4	transcription initiation factor IIA subunit 1 isoform X2
TRINITY_DN119935_c4_g5_i7	AF4 FMR2 family member 1 isoform X2
TRINITY_DN119937_c2_g3_i8	mitogen-activated kinase kinase kinase kinase 4 isoform X17
TRINITY_DN119995_c1_g5_i16	aldehyde oxidase
TRINITY_DN119926_c11_g1_i13	DENN domain-containing 1C
TRINITY_DN119928_c6_g2_i9	CREB-binding isoform X1
TRINITY_DN119936_c9_g1_i4	low-density lipo receptor-related 10 isoform X2
TRINITY_DN119967_c3_g3_i6	RB1-inducible coiled-coil 1
TRINITY_DN119942_c11_g1_i3	integrin alpha-L precursor
TRINITY_DN119942_c11_g1_i10	integrin alpha-L precursor
TRINITY_DN119989_c8_g8_i8	tudor domain-containing 7 isoform X1
TRINITY_DN119900_c2_g5_i17	SMARCA2 isoform
TRINITY_DN119986_c0_g10_i3	m7 -mRNA hydrolase isoform X1
TRINITY_DN119903_c2_g4_i11	mitochondrial ribonuclease P 3 isoform X1
TRINITY_DN119956_c2_g3_i4	serine threonine- kinase WNK1 isoform X15
TRINITY_DN119956_c2_g3_i10	DNA repair RAD52 homolog isoform X1
TRINITY_DN119991_c1_g4_i5	pleckstrin homology domain-containing family M member 3
TRINITY_DN119955_c3_g1_i10	integrin beta-7 isoform X2
TRINITY_DN112832_c1_g2_i3	lysosomal-associated transmembrane 4A
TRINITY_DN115047_c0_g1_i1	---NA---
TRINITY_DN115011_c0_g2_i3	Chromosome 6 open reading frame 62 ortholog
TRINITY_DN115035_c6_g1_i12	TALDO1 isoform 6
TRINITY_DN115064_c4_g1_i3	lysophosphatidylcholine acyltransferase 2
TRINITY_DN115075_c3_g4_i6	post-GPI attachment to s factor 2 isoform X1
TRINITY_DN115071_c12_g7_i1	probable 8-oxo-dGTP diphosphatase NUDT15 isoform X1
TRINITY_DN115043_c0_g1_i3	---NA---
TRINITY_DN115048_c8_g1_i1	---NA---
TRINITY_DN114631_c2_g1_i2	serine arginine-rich splicing factor 10 isoform X6
TRINITY_DN114631_c2_g1_i5	serine arginine-rich splicing factor 10 isoform X6
TRINITY_DN114655_c1_g2_i1	RNA-binding 12B
TRINITY_DN114652_c3_g1_i5	synaptotagmin 2 isoform 3
TRINITY_DN113513_c0_g1_i1	arrestin domain-containing 4
TRINITY_DN113583_c0_g1_i6	inhibitor of kappa light polypeptide gene enhancer in B- kinase gamma
TRINITY_DN113539_c1_g1_i1	SH2 domain-containing 6 isoform X1
TRINITY_DN115935_c3_g3_i8	syntaxin-binding 2
TRINITY_DN115900_c13_g1_i4	transmembrane 6 superfamily member 1 isoform X2
TRINITY_DN115977_c0_g1_i1	---NA---
TRINITY_DN115960_c5_g3_i2	cyclin-dependent kinase 6
TRINITY_DN115907_c0_g1_i10	Cell division cycle and apoptosis regulator 1
TRINITY_DN115969_c1_g1_i15	zinc finger 280D isoform X1
TRINITY_DN116276_c2_g1_i4	Sin3 histone deacetylase corepressor complex component SDS3
TRINITY_DN116276_c2_g5_i1	osteoclast-associated immunoglobulin-like receptor
TRINITY_DN116285_c0_g1_i1	dual specificity mitogen-activated kinase kinase 4 isoform X2
TRINITY_DN116234_c0_g1_i16	interleukin-27 subunit alpha
TRINITY_DN116228_c2_g4_i1	ragulator complex LAMTOR1
TRINITY_DN116227_c2_g3_i2	AChain Human metavinculin MVt T978R mutant (residues 959-1134) in complex with PIP2
TRINITY_DN116246_c8_g1_i1	---NA---
TRINITY_DN116246_c9_g5_i8	thyroid hormone receptor-associated 3 isoform X2
TRINITY_DN116299_c11_g4_i1	probable palmitoyltransferase ZDHHC20 isoform X1
TRINITY_DN116299_c11_g4_i2	probable palmitoyltransferase ZDHHC20 isoform X1
TRINITY_DN116299_c11_g4_i3	N-terminal EF-hand calcium-binding 2 isoform X3
TRINITY_DN116237_c4_g10_i1	---NA---
TRINITY_DN116256_c0_g5_i7	WD repeat-containing 37 isoform X1
TRINITY_DN116222_c10_g2_i4	hypothetical protein M91_07511, partial
TRINITY_DN117761_c2_g1_i3	TKT isoform 3
TRINITY_DN117752_c2_g2_i1	---NA---
TRINITY_DN117718_c1_g3_i1	transport Sec24A isoform X1
TRINITY_DN117743_c3_g3_i6	UPF0469 KIAA0907 homolog isoform X1
TRINITY_DN117735_c1_g2_i2	semaphorin-4D isoform X1
TRINITY_DN117710_c3_g3_i1	---NA---
TRINITY_DN117710_c3_g5_i7	cleavage and polyadenylation specificity factor subunit 6 isoform X1
TRINITY_DN117756_c13_g1_i1	hypothetical protein M91_03210, partial
TRINITY_DN117773_c5_g1_i2	zinc finger with KRAB and SCAN domains 1 isoform X1
TRINITY_DN117742_c0_g3_i1	MTMR3 isoform 5
TRINITY_DN117742_c0_g4_i10	myotubularin-related 3 isoform X7
TRINITY_DN118970_c4_g1_i9	E3 ISG15-- ligase HERC5 isoform X2
TRINITY_DN118970_c4_g1_i14	E3 ISG15-- ligase HERC5 isoform X1
TRINITY_DN118970_c4_g6_i2	probable E3 ubiquitin- ligase HERC6 isoform X2
TRINITY_DN118996_c0_g3_i1	huntingtin-interacting 1
TRINITY_DN118937_c3_g5_i16	PAB-dependent poly(A)-specific ribonuclease subunit PAN3 isoform X6
TRINITY_DN118984_c6_g4_i2	matrix metallo ase-25
TRINITY_DN118973_c0_g5_i4	SCAF11 isoform X1
TRINITY_DN118925_c1_g3_i10	transformer-2 homolog alpha isoform X2
TRINITY_DN118960_c1_g2_i2	2 -5 -oligoadenylate synthase 1-like
TRINITY_DN118948_c0_g1_i4	---NA---
TRINITY_DN118932_c6_g1_i17	ATP-dependent RNA helicase A isoform X1
TRINITY_DN118976_c21_g7_i1	---NA---
TRINITY_DN118955_c3_g1_i7	WD repeat-containing 26 isoform X1
TRINITY_DN118912_c2_g6_i14	histone acetyltransferase p300
TRINITY_DN118966_c6_g5_i4	Tankyrase-1
TRINITY_DN118939_c3_g2_i8	solute carrier organic anion transporter family member 4C1
TRINITY_DN118938_c0_g1_i3	hypothetical protein M91_11145, partial
TRINITY_DN118979_c3_g2_i5	leukotriene A-4 hydrolase isoform X1
TRINITY_DN118994_c0_g2_i4	carboxyl-terminal PDZ ligand of neuronal nitric oxide synthase isoform X2
TRINITY_DN109560_c0_g1_i1	sorting nexin-5 isoform X6
TRINITY_DN111059_c0_g2_i2	proto-oncogene c-Rel
TRINITY_DN111073_c0_g1_i3	secretory carrier-associated membrane 1 isoform X1
TRINITY_DN111098_c0_g1_i1	transmembrane 9 superfamily member 2-like isoform X2
TRINITY_DN111078_c0_g1_i11	heat shock cognate 71 kDa isoform X2
TRINITY_DN105315_c1_g1_i1	---NA---
TRINITY_DN107153_c0_g1_i12	vascular endothelial zinc finger 1 isoform X1
TRINITY_DN113854_c0_g1_i5	WD repeat-containing 1
TRINITY_DN113851_c20_g2_i1	Retrovirus-related Pol poly LINE-1
TRINITY_DN113814_c0_g2_i2	negative regulator of reactive oxygen species
TRINITY_DN119803_c0_g1_i34	large proline-rich BAG6 isoform X1
TRINITY_DN119853_c2_g1_i9	pre-B-cell leukemia transcription factor-interacting 1 isoform X1
TRINITY_DN119825_c1_g1_i7	60 kDa SS-A Ro ribonucleo isoform X1
TRINITY_DN119877_c7_g7_i1	serine threonine- kinase 38 isoform X3
TRINITY_DN119896_c1_g2_i1	---NA---
TRINITY_DN119812_c0_g4_i12	PREDICTED: LOW QUALITY PROTEIN: uncharacterized protein LOC102257441
TRINITY_DN119824_c0_g4_i26	strawberry notch homolog 2 isoform X2
TRINITY_DN118139_c0_g3_i6	TGF-beta-activated kinase 1 and MAP3K7-binding 3
TRINITY_DN118162_c4_g6_i2	---NA---
TRINITY_DN118125_c0_g1_i2	GRB2-associated-binding 2
TRINITY_DN118175_c0_g2_i11	myocyte-specific enhancer factor 2A isoform X2
TRINITY_DN118146_c3_g1_i4	myosin-9 isoform X2
TRINITY_DN102584_c0_g1_i1	chemokine-like receptor 1 isoform X1
TRINITY_DN120366_c3_g1_i4	AT-hook-containing transcription factor
TRINITY_DN120396_c591_g13_i1	Retrovirus-related Pol poly LINE-1
TRINITY_DN120396_c591_g13_i2	Transposon TX1 uncharacterized 149 kDa
TRINITY_DN120391_c0_g1_i3	carcinoembryonic antigen-related cell adhesion molecule 6-like isoform X3
TRINITY_DN120318_c3_g3_i1	thymocyte nuclear 1 isoform X2
TRINITY_DN120318_c4_g1_i8	nuclear autoantigenic sperm isoform X1
TRINITY_DN120350_c0_g1_i1	GON-4 isoform X1
TRINITY_DN120371_c4_g1_i12	T-cell- activating receptor on myeloid cells 1 isoform X1
TRINITY_DN120371_c4_g1_i14	T-cell- activating receptor on myeloid cells 1 isoform X1
TRINITY_DN120342_c2_g4_i5	hypothetical protein M91_05882, partial
TRINITY_DN120301_c1_g1_i4	IQ motif and SEC7 domain-containing 1 isoform X4
TRINITY_DN120301_c1_g1_i5	IQ motif and SEC7 domain-containing 1 isoform X4
TRINITY_DN120354_c1_g1_i2	---NA---
TRINITY_DN120378_c0_g1_i8	tumor necrosis factor receptor superfamily member 19L
TRINITY_DN115429_c0_g1_i4	CASP8-associated 2 isoform X1
TRINITY_DN115452_c9_g2_i1	---NA---
TRINITY_DN115427_c0_g4_i3	---NA---
TRINITY_DN115457_c0_g1_i2	leukocyte elastase inhibitor
TRINITY_DN115479_c0_g1_i2	phytanoyl- dioxygenase domain-containing 1 isoform X1
TRINITY_DN115419_c4_g1_i1	LINE-1 retrotransposable element ORF2
TRINITY_DN118791_c8_g2_i2	ras association domain-containing 2
TRINITY_DN118790_c4_g2_i5	Niban
TRINITY_DN118790_c4_g3_i1	transcription factor IIIB 90 kDa subunit isoform X1
TRINITY_DN118760_c1_g2_i2	uncoupling 2 ( proton carrier) isoform CRA_b
TRINITY_DN118730_c0_g2_i6	hepatocyte growth factor isoform X2
TRINITY_DN118732_c5_g4_i1	PHD finger 21A
TRINITY_DN118763_c5_g1_i3	rho GDP-dissociation inhibitor 2 isoform X1
TRINITY_DN118733_c1_g2_i12	thyroid hormone receptor-associated 3 isoform X2
TRINITY_DN118706_c11_g5_i5	DDB1- and CUL4-associated factor 11 isoform X1
TRINITY_DN118715_c5_g1_i3	threonine--tRNA mitochondrial isoform X4
TRINITY_DN118774_c6_g1_i2	RMD5 homolog A
TRINITY_DN118756_c2_g2_i6	probable ATP-dependent RNA helicase DDX58
TRINITY_DN118775_c20_g2_i1	---NA---
TRINITY_DN115774_c1_g1_i2	cytosolic phospholipase A2
TRINITY_DN115766_c15_g2_i5	formin 1 isoform X1
TRINITY_DN115762_c11_g1_i15	interferon regulatory factor 5 isoform X2
TRINITY_DN115771_c2_g1_i1	FAM185A isoform X4
TRINITY_DN115778_c0_g2_i4	N-terminal EF-hand calcium-binding 2 isoform X3
TRINITY_DN107665_c3_g1_i1	TLD domain-containing 2 isoform X1
TRINITY_DN108778_c0_g2_i5	dol-P-Man:Man(7) c(2)-PP-Dol alpha-1,6-mannosyltransferase
TRINITY_DN111364_c0_g1_i1	F-box only 3
TRINITY_DN119166_c0_g2_i10	A-kinase anchor mitochondrial isoform X1
TRINITY_DN119174_c5_g5_i5	L-lactate dehydrogenase A chain isoform X1
TRINITY_DN119105_c0_g1_i11	pericentriolar material 1 isoform X1
TRINITY_DN119181_c1_g8_i1	---NA---
TRINITY_DN119140_c1_g9_i11	terminal uridylyltransferase 7 isoform X5
TRINITY_DN119101_c3_g3_i7	F-box LRR-repeat 20 isoform X2
TRINITY_DN119153_c4_g6_i5	cysteine-rich secretory LCCL domain-containing 2
TRINITY_DN119172_c13_g1_i7	actin-related 3 isoform X2
TRINITY_DN119133_c3_g1_i1	synaptojanin-1 isoform X9
TRINITY_DN119188_c5_g1_i1	---NA---
TRINITY_DN119183_c0_g1_i8	minor histocompatibility HA-1 isoform X2
TRINITY_DN119108_c0_g2_i15	segment polarity dishevelled homolog DVL-3 isoform X1
TRINITY_DN119168_c0_g3_i6	E3 ubiquitin- ligase HERC2 isoform X1
TRINITY_DN119118_c6_g2_i5	serine arginine-rich splicing factor 11 isoform X3
TRINITY_DN119152_c2_g2_i1	egl nine homolog 2
TRINITY_DN119152_c2_g5_i14	hexokinase-3 isoform X1
TRINITY_DN119187_c0_g6_i1	Serine threonine- kinase 17A
TRINITY_DN119111_c5_g2_i25	calmodulin-binding transcription activator 2 isoform X3
TRINITY_DN119117_c7_g3_i1	sentrin-specific protease 2 isoform X1
TRINITY_DN118071_c0_g2_i2	EPM2A-interacting 1
TRINITY_DN118091_c0_g1_i1	canopy homolog 3
TRINITY_DN118091_c0_g2_i1	---NA---
TRINITY_DN118079_c1_g1_i2	E3 ubiquitin- ligase RNF185
TRINITY_DN118041_c1_g2_i1	uncharacterized protein LOC111529226
TRINITY_DN118056_c0_g1_i3	exocyst complex component 5 isoform X1
TRINITY_DN118013_c0_g4_i3	TRMT1 isoform X2
TRINITY_DN118062_c9_g3_i14	lysosomal alpha-mannosidase isoform X1
TRINITY_DN118003_c1_g1_i2	PREDICTED: uncharacterized protein C18orf8 homolog
TRINITY_DN118003_c1_g1_i14	PREDICTED: uncharacterized protein C18orf8 homolog
TRINITY_DN118030_c0_g1_i4	cyclin-L2 isoform X2
TRINITY_DN112315_c4_g1_i3	E3 ubiquitin- ligase TRIM38
TRINITY_DN112391_c0_g1_i1	---NA---
TRINITY_DN112390_c0_g1_i3	probable E3 ubiquitin- ligase MID2 isoform X2
TRINITY_DN106682_c0_g1_i2	sodium calcium exchanger 1 isoform X1
TRINITY_DN116161_c4_g10_i12	C-type lectin domain family 2 member B isoform X1
TRINITY_DN116153_c0_g1_i6	cullin-4B isoform X1
TRINITY_DN116103_c10_g4_i6	vacuolar sorting-associated 53 homolog isoform X1
TRINITY_DN116158_c0_g2_i2	MBT domain-containing 1 isoform X7
TRINITY_DN116158_c0_g2_i16	MBT domain-containing 1 isoform X7
TRINITY_DN116120_c1_g1_i5	tyrosine- kinase Fes Fps isoform X4
TRINITY_DN116113_c13_g2_i7	guanine nucleotide-binding -like 3 isoform X2
TRINITY_DN116133_c0_g3_i6	arachidonate 15-lipoxygenase isoform X1
TRINITY_DN116196_c0_g3_i1	---NA---
TRINITY_DN116162_c0_g2_i3	FAM134C
TRINITY_DN116199_c2_g2_i6	bifunctional UDP-N-acetylglucosamine 2-epimerase N-acetylmannosamine kinase isoform X3
TRINITY_DN116601_c5_g3_i1	PREDICTED: uncharacterized protein KIAA0556 homolog isoform X11
TRINITY_DN116613_c8_g5_i2	FAM185A isoform X4
TRINITY_DN116627_c5_g4_i1	equilibrative nucleoside transporter 3
TRINITY_DN116691_c0_g1_i13	alpha- kinase 1
TRINITY_DN116635_c0_g3_i2	DNA damage-regulated autophagy modulator 1
TRINITY_DN116651_c3_g3_i5	myosin regulatory light polypeptide 9 isoform X1
TRINITY_DN116675_c2_g2_i5	homocysteine-responsive endoplasmic reticulum-resident ubiquitin-like domain member 1 isoform X2
TRINITY_DN116630_c0_g1_i1	ribosomal S6 kinase alpha-5 isoform X1
TRINITY_DN116617_c0_g1_i11	Usher syndrome type-1C -binding 1
TRINITY_DN116602_c1_g1_i1	sentrin-specific protease 2 isoform X1
TRINITY_DN104410_c0_g1_i4	gamma-aminobutyric acid receptor-associated isoform X2
TRINITY_DN115212_c0_g2_i5	serine arginine-rich splicing factor 6 isoform X2
TRINITY_DN115283_c1_g2_i1	sprT-like domain-containing Spartan isoform X1
TRINITY_DN115240_c2_g2_i4	RIKEN cDNA isoform
TRINITY_DN115248_c11_g1_i1	scavenger receptor cysteine-rich type 1 M130-like isoform X1
TRINITY_DN107940_c0_g1_i1	vasoactive intestinal polypeptide receptor 2
TRINITY_DN110013_c0_g2_i1	emerin
TRINITY_DN110025_c0_g1_i1	heterogeneous nuclear ribonucleo U 2
TRINITY_DN110054_c0_g1_i1	---NA---
TRINITY_DN110161_c0_g3_i2	DNA excision repair ERCC-6-like 2 isoform X1
TRINITY_DN115151_c0_g1_i8	urokinase-type plasminogen activator
TRINITY_DN115137_c2_g1_i1	vacuolar sorting-associated 52 homolog isoform X1
TRINITY_DN115190_c4_g3_i7	acidic repeat-containing isoform X1
TRINITY_DN115188_c4_g3_i1	Retrovirus-related Pol poly LINE-1
TRINITY_DN115188_c4_g7_i12	elongator complex 2 isoform X2
TRINITY_DN115186_c0_g3_i7	tumor necrosis factor ligand superfamily member 10 isoform X1
TRINITY_DN102835_c0_g1_i1	FAM210B isoform X1
TRINITY_DN112940_c0_g2_i4	zinc finger 646
TRINITY_DN112972_c0_g1_i5	cardiolipin synthase (CMP-forming) isoform X3
TRINITY_DN113394_c0_g2_i6	zinc finger and BTB domain-containing 44 isoform X1
TRINITY_DN113306_c3_g2_i5	transmembrane and TPR repeat-containing 4
TRINITY_DN113361_c0_g1_i1	macrophage-expressed gene 1
TRINITY_DN113324_c0_g4_i2	HAUS augmin-like complex subunit 3 isoform X1
TRINITY_DN119208_c2_g1_i5	39S ribosomal mitochondrial
TRINITY_DN119288_c1_g3_i5	DDB1- and CUL4-associated factor 4 isoform X2
TRINITY_DN119218_c0_g1_i1	PREDICTED: uncharacterized protein LOC101904268
TRINITY_DN119292_c3_g4_i7	MFS-type transporter SLC18B1 isoform X2
TRINITY_DN119295_c1_g1_i1	---NA---
TRINITY_DN119210_c4_g1_i1	---NA---
TRINITY_DN119210_c9_g1_i6	acyl- -binding domain-containing 5 isoform X2
TRINITY_DN119209_c2_g1_i2	2 -5 -oligoadenylate synthase 2 isoform X2
TRINITY_DN119229_c0_g9_i11	leukocyte immunoglobulin-like receptor subfamily B member 4
TRINITY_DN119244_c2_g3_i3	inositol polyphosphate multikinase
TRINITY_DN119290_c1_g1_i10	transducin-like enhancer 4 isoform X3
TRINITY_DN119279_c9_g2_i6	METTL2B isoform
TRINITY_DN119286_c10_g1_i1	next to BRCA1 gene 1 isoform X5
TRINITY_DN119286_c10_g1_i3	next to BRCA1 gene 1 isoform X1
TRINITY_DN119274_c4_g10_i4	F-box-like WD repeat-containing TBL1X
TRINITY_DN119246_c7_g1_i2	ubiquitin-conjugating enzyme E2 D3 isoform X3
TRINITY_DN117866_c1_g5_i6	nuclease-sensitive element-binding 1 isoform X1
TRINITY_DN117850_c1_g5_i1	golgin subfamily A member 1 isoform X1
TRINITY_DN117893_c2_g1_i7	TATA element modulatory factor
TRINITY_DN117893_c2_g1_i12	TATA element modulatory factor
TRINITY_DN117879_c4_g2_i1	WD repeat and SOCS box-containing 1 isoform X2
TRINITY_DN117860_c0_g1_i8	beta-adrenergic receptor kinase 1
TRINITY_DN117828_c9_g4_i5	cytochrome b-245 heavy chain
TRINITY_DN111192_c0_g3_i1	arachidonate 5-lipoxygenase
TRINITY_DN114007_c0_g1_i10	nicotinate phosphoribosyltransferase isoform X1
TRINITY_DN114009_c0_g1_i1	---NA---
TRINITY_DN114009_c0_g4_i1	---NA---
TRINITY_DN117967_c7_g1_i3	tripartite motif-containing 10
TRINITY_DN117928_c1_g3_i7	tumor necrosis factor receptor superfamily member 6
TRINITY_DN117984_c0_g2_i4	transducin beta 2 isoform X1
TRINITY_DN117932_c0_g2_i11	tetratricopeptide repeat 14 isoform X1
TRINITY_DN117965_c0_g1_i1	tyrosine- phosphatase non-receptor type substrate 1-like
TRINITY_DN117994_c2_g1_i2	Pre-mRNA 3 -end-processing factor FIP1
TRINITY_DN117935_c1_g3_i1	LAP2 isoform X4
TRINITY_DN114506_c2_g1_i4	methylcytosine dioxygenase TET2 isoform X2
TRINITY_DN114525_c0_g3_i9	mitochondrial inner membrane protease ATP23 homolog
TRINITY_DN114526_c0_g2_i1	---NA---
TRINITY_DN114501_c0_g1_i5	cleavage and polyadenylation specificity factor subunit 7 isoform X1
TRINITY_DN118253_c3_g2_i3	AP-2 complex subunit alpha-1 isoform X2
TRINITY_DN118237_c8_g5_i6	rho guanine nucleotide exchange factor 6 isoform X5
TRINITY_DN118214_c0_g6_i3	C-myc promoter-binding isoform X1
TRINITY_DN118270_c2_g3_i1	EF-hand calcium-binding domain-containing 1 isoform X5
TRINITY_DN118256_c13_g2_i3	synaptonemal complex 2 isoform X1
TRINITY_DN118287_c5_g1_i2	deoxyribonuclease-1-like 1
TRINITY_DN118287_c6_g1_i6	son of sevenless homolog 2 isoform X1
TRINITY_DN118252_c9_g1_i3	RNA-binding 25 isoform X3
TRINITY_DN118252_c9_g4_i1	---NA---
TRINITY_DN118208_c2_g4_i11	unc-13 homolog D isoform X2
TRINITY_DN118264_c4_g2_i2	PREDICTED: uncharacterized protein C6orf106 homolog isoform X1
TRINITY_DN118264_c5_g2_i9	monoacylglycerol lipase ABHD2
TRINITY_DN118231_c0_g2_i2	nuclear factor of activated T- cytoplasmic 3 isoform X2
TRINITY_DN118272_c1_g2_i2	GRIP1-associated 1
TRINITY_DN118272_c1_g2_i24	GRIP1-associated 1
TRINITY_DN111597_c0_g1_i1	peroxisomal N(1)-acetyl-spermine spermidine oxidase isoform X1
TRINITY_DN111564_c1_g1_i2	zinc finger CCCH domain-containing 13
TRINITY_DN111599_c0_g1_i4	ninein isoform X4
TRINITY_DN102358_c0_g1_i1	ribosome-binding 1 isoform X2
TRINITY_DN109346_c0_g1_i1	CTTNBP2 N-terminal
TRINITY_DN109305_c0_g1_i1	PREDICTED: uncharacterized protein LOC106991855
TRINITY_DN109349_c0_g1_i7	phosphatidylinositol 5-phosphate 4-kinase type-2 gamma isoform X2
TRINITY_DN119684_c3_g7_i5	leucine-rich repeat flightless-interacting 1 isoform X31
TRINITY_DN119604_c0_g1_i1	glucoside xylosyltransferase 1 isoform X2
TRINITY_DN119610_c0_g4_i4	chromodomain-helicase-DNA-binding 9 isoform X1
TRINITY_DN119676_c3_g3_i1	ubiquitin carboxyl-terminal hydrolase 7 isoform X1
TRINITY_DN119626_c4_g1_i3	ETS domain-containing Elk-4
TRINITY_DN119620_c0_g1_i3	germinal-center associated nuclear isoform X1
TRINITY_DN119679_c6_g3_i22	ubiquitin carboxyl-terminal hydrolase 15 isoform X6
TRINITY_DN119686_c5_g1_i4	---NA---
TRINITY_DN119635_c9_g2_i11	bridging integrator 2
TRINITY_DN119618_c3_g2_i1	membralin-like protein
TRINITY_DN103212_c0_g1_i1	PREDICTED: spermatid-associated protein
TRINITY_DN110344_c0_g2_i2	rho-related GTP-binding
TRINITY_DN110337_c2_g2_i1	lisH domain-containing FOPNL isoform X1
TRINITY_DN116910_c0_g4_i21	solute carrier family 12 member 7 isoform X1
TRINITY_DN116910_c0_g4_i24	solute carrier family 12 member 4 isoform X2
TRINITY_DN116907_c3_g1_i7	mesoderm induction early response 1 isoform X9
TRINITY_DN116906_c0_g2_i11	NGFI-A-binding 1 isoform X2
TRINITY_DN116986_c2_g2_i6	prokineticin-2 isoform X1
TRINITY_DN116928_c1_g1_i7	eukaryotic translation initiation factor 1b
TRINITY_DN116928_c1_g3_i6	sister chromatid cohesion PDS5 homolog B isoform X1
TRINITY_DN116903_c1_g2_i1	N-terminal EF-hand calcium-binding 2 isoform X3
TRINITY_DN116938_c0_g5_i1	MB21D2
TRINITY_DN116938_c0_g6_i1	---NA---
TRINITY_DN116925_c2_g2_i4	G1 S-specific cyclin-D3 isoform X2
TRINITY_DN116921_c4_g3_i6	transmembrane 59 isoform X4
TRINITY_DN116981_c3_g2_i1	---NA---
TRINITY_DN119071_c3_g3_i3	serine threonine- phosphatase 2A 56 kDa regulatory subunit gamma isoform isoform X11
TRINITY_DN119063_c4_g1_i1	---NA---
TRINITY_DN119026_c1_g4_i5	neutrophil cytosol factor 2 isoform X1
TRINITY_DN119024_c4_g2_i2	lysosomal amino acid transporter 1 homolog isoform X2
TRINITY_DN119019_c0_g1_i1	hypothetical protein Celaphus_00001665, partial
TRINITY_DN119086_c10_g1_i7	Serine arginine-rich splicing factor 3
TRINITY_DN119025_c4_g3_i10	long-chain-fatty-acid-- ligase 6 isoform X2
TRINITY_DN119050_c0_g1_i1	---NA---
TRINITY_DN119049_c4_g2_i4	cationic amino acid transporter 3-like isoform X2
TRINITY_DN119049_c5_g4_i3	programmed cell death 1 ligand 1 isoform X1
TRINITY_DN119041_c5_g1_i7	polypeptide N-acetylgalactosaminyltransferase 6
TRINITY_DN119037_c9_g3_i1	GTP-binding SAR1a
TRINITY_DN119001_c5_g1_i2	DNA-binding Ikaros-like
TRINITY_DN119014_c1_g1_i2	multidrug resistance-associated 4-like
TRINITY_DN119006_c6_g1_i2	transient receptor potential cation channel subfamily M member 2 isoform X3
TRINITY_DN119005_c0_g1_i3	Hepatitis A virus cellular receptor 2
TRINITY_DN119008_c2_g7_i3	E3 ubiquitin- ligase MARCH7 isoform X1
TRINITY_DN119323_c11_g4_i1	cathepsin Z
TRINITY_DN119392_c2_g3_i7	splicing factor 3B subunit 1 isoform X3
TRINITY_DN119368_c1_g1_i1	---NA---
TRINITY_DN119310_c6_g5_i9	chromodomain-helicase-DNA-binding 1 isoform X1
TRINITY_DN119389_c7_g8_i1	---NA---
TRINITY_DN119359_c4_g1_i1	opalin isoform X1
TRINITY_DN119333_c2_g1_i6	cytochrome oxidase assembly 1 isoform X4
TRINITY_DN119302_c1_g3_i4	---NA---
TRINITY_DN119340_c4_g2_i7	phospholipid scramblase 1 isoform X1
TRINITY_DN119337_c11_g3_i6	serine dehydratase-like
TRINITY_DN119337_c11_g3_i23	serine dehydratase-like
TRINITY_DN119334_c1_g3_i1	nipped-B isoform X1
TRINITY_DN119308_c0_g1_i1	sterile alpha motif domain-containing 9-like
TRINITY_DN119370_c4_g1_i1	---NA---
TRINITY_DN119306_c0_g6_i15	ankyrin repeat domain-containing 11 isoform X1
TRINITY_DN119382_c5_g2_i3	molybdenum cofactor sulfurase isoform X1
TRINITY_DN119301_c2_g2_i1	---NA---
TRINITY_DN119347_c1_g4_i15	ubiquitin carboxyl-terminal hydrolase 25 isoform X2
TRINITY_DN119342_c0_g4_i6	interleukin-1 receptor accessory isoform X3
TRINITY_DN119395_c4_g4_i4	F-box WD repeat-containing 4
TRINITY_DN104055_c0_g1_i1	metallothionein-3 isoform X1
TRINITY_DN119771_c1_g4_i1	membrane-spanning 4-domains subfamily A member 7 isoform X1
TRINITY_DN296976_c0_g1_i1	---NA---
TRINITY_DN246774_c0_g1_i1	Fc receptor 5 isoform X3
TRINITY_DN112205_c0_g1_i4	periodic tryptophan 1 homolog
TRINITY_DN113271_c0_g1_i1	zinc finger 414
TRINITY_DN113256_c4_g3_i3	multidrug resistance-associated 4-like isoform X2
TRINITY_DN114995_c0_g1_i1	G patch domain-containing 3
TRINITY_DN115302_c2_g1_i1	zinc finger 202 isoform X1
TRINITY_DN115361_c0_g1_i1	isoform CRA_b
TRINITY_DN115325_c1_g3_i1	TBC1 domain family member 22B
TRINITY_DN115345_c0_g1_i8	DNA replication licensing factor MCM7 isoform X1
TRINITY_DN115393_c2_g1_i5	non-histone chromosomal HMG-14 isoform X1
TRINITY_DN115358_c0_g1_i1	Serine protease inhibitor Kazal-type
TRINITY_DN118511_c3_g1_i1	ena VASP
TRINITY_DN118565_c0_g1_i28	ankyrin repeat and BTB POZ domain-containing 1
TRINITY_DN118505_c1_g1_i3	condensin-2 complex subunit H2 isoform X2
TRINITY_DN118536_c0_g1_i7	ubiquitin carboxyl-terminal hydrolase 19 isoform X8
TRINITY_DN118537_c0_g3_i8	regulator of nonsense transcripts 1 isoform X1
TRINITY_DN118509_c2_g3_i11	pantothenate kinase 4
TRINITY_DN118516_c0_g1_i5	TBC1 domain family member 9B isoform X1
TRINITY_DN118521_c4_g1_i4	mitochondrial aldehyde dehydrogenase
TRINITY_DN114226_c1_g1_i2	glycogenin-1 isoform X2
TRINITY_DN114285_c0_g3_i2	proline-rich 5 isoform X1
TRINITY_DN114267_c2_g4_i2	serine threonine- kinase D2 isoform X1
TRINITY_DN114298_c0_g2_i1	integrator complex subunit 10 isoform X2
TRINITY_DN104639_c0_g1_i1	sialic acid synthase
TRINITY_DN113421_c0_g3_i1	CDP-diacylglycerol--inositol 3-phosphatidyltransferase
TRINITY_DN117032_c0_g1_i1	KSR1 isoform 19
TRINITY_DN117059_c0_g3_i3	PPIG isoform 5
TRINITY_DN117059_c0_g3_i7	PPIG isoform 5
TRINITY_DN117093_c1_g2_i9	FAM63A isoform X1
TRINITY_DN117070_c16_g2_i6	interferon gamma receptor 2
TRINITY_DN117033_c1_g1_i1	---NA---
TRINITY_DN117075_c5_g1_i1	---NA---
TRINITY_DN117052_c1_g1_i8	STAGA complex 65 subunit gamma
TRINITY_DN117055_c0_g2_i6	Phosphatidylcholine transfer
TRINITY_DN111270_c0_g2_i1	exosome complex component RRP4
TRINITY_DN111264_c0_g1_i1	cdc42 effector 1
TRINITY_DN111291_c1_g1_i4	nuclear envelope integral membrane 1 isoform X1
TRINITY_DN115880_c0_g1_i1	ornithine decarboxylase
TRINITY_DN115891_c0_g5_i3	rho guanine nucleotide exchange factor 7 isoform X1
TRINITY_DN115846_c0_g1_i10	phosphoenolpyruvate carboxykinase [GTP] mitochondrial
TRINITY_DN118461_c5_g1_i12	alpha-N-acetyl-neuraminyl-2,3-beta-galactosyl-1,3-N-acetyl-galactosaminide alpha-2,6-sialyltransferase isoform X4
TRINITY_DN118430_c0_g4_i1	retinoic acid receptor RXR-beta isoform X4
TRINITY_DN118498_c4_g2_i13	granulins
TRINITY_DN118435_c1_g1_i1	lymphocyte antigen 6 complex locus G6c
TRINITY_DN118435_c1_g2_i1	G6b isoform X1
TRINITY_DN118435_c1_g2_i7	G6b isoform X2
TRINITY_DN118440_c1_g2_i2	sorting nexin-14 isoform X4
TRINITY_DN118403_c0_g1_i9	Asterix
TRINITY_DN118415_c0_g1_i1	membralin isoform X1
TRINITY_DN115651_c3_g6_i6	forkhead box P1 isoform X5
TRINITY_DN115697_c0_g3_i6	tubulin gamma-2 chain
TRINITY_DN116009_c11_g2_i15	copper chaperone for superoxide dismutase
TRINITY_DN116088_c6_g1_i1	diaphanous homolog 1 isoform X1
TRINITY_DN116016_c5_g2_i11	transient receptor potential cation channel subfamily V member 2
TRINITY_DN116039_c2_g2_i13	transcription factor 7 isoform X2
TRINITY_DN116033_c1_g1_i1	proteasome subunit beta type-3
TRINITY_DN116041_c0_g2_i1	KAT8 regulatory NSL complex subunit 2 isoform X3
TRINITY_DN108064_c1_g1_i1	rho guanine nucleotide exchange factor 40 isoform X1
TRINITY_DN110635_c0_g1_i1	CD99L2 isoform 2
TRINITY_DN120412_c3_g3_i7	leukocyte immunoglobulin-like receptor subfamily B member 3 isoform X5
TRINITY_DN120443_c1_g2_i3	TPA: WC1 isolate CH149 isoform 4
TRINITY_DN108100_c0_g1_i2	plexin-B2
TRINITY_DN108175_c0_g1_i5	60S ribosomal L13
TRINITY_DN109096_c0_g1_i4	S100-A9 isoform X1
TRINITY_DN113124_c0_g1_i2	cysteine serine-rich nuclear 1 isoform X2
TRINITY_DN113141_c0_g4_i8	pre-mRNA-splicing factor SYF1
TRINITY_DN113193_c0_g1_i8	ankyrin repeat domain-containing 13D
TRINITY_DN101953_c0_g1_i1	---NA---
TRINITY_DN98096_c0_g1_i1	PREDICTED: mucin-19-like
TRINITY_DN88794_c1_g1_i1	60S ribosomal L36a isoform X1
TRINITY_DN16345_c0_g2_i1	platelet glyco Ib beta chain
TRINITY_DN97145_c0_g1_i1	V-type proton ATPase subunit d 1
TRINITY_DN96760_c0_g1_i1	AP-3 complex subunit mu-2 isoform X2
TRINITY_DN56601_c0_g1_i1	---NA---
TRINITY_DN97287_c0_g4_i1	---NA---
TRINITY_DN84142_c0_g1_i1	reverse transcriptase-like
TRINITY_DN96988_c0_g1_i2	DNA primase large subunit
TRINITY_DN65074_c0_g2_i1	WD repeat-containing
TRINITY_DN334646_c0_g1_i1	---NA---
TRINITY_DN118415_c1_g2_i4	dynactin subunit 1 isoform X5
TRINITY_DN118484_c1_g3_i11	interleukin-12 receptor subunit beta-1 isoform X1
TRINITY_DN118433_c7_g3_i5	3-hydroxy-3-methylglutaryl-Coenzyme A reductase
TRINITY_DN119959_c2_g4_i10	talin-1 isoform X1
TRINITY_DN119998_c2_g1_i4	rho guanine nucleotide exchange factor 3 isoform X1
TRINITY_DN119952_c4_g1_i2	cyclin-dependent kinase 3
TRINITY_DN119977_c3_g2_i12	Y+L amino acid transporter 2
TRINITY_DN119945_c1_g3_i2	Folliculin-interacting 2
TRINITY_DN119910_c0_g1_i1	myeloid cell surface antigen CD33 isoform X1
TRINITY_DN119903_c2_g4_i7	mitochondrial ribonuclease P 3 isoform X1
TRINITY_DN119956_c2_g3_i17	DNA repair RAD52 homolog isoform X1
TRINITY_DN112874_c0_g5_i5	signal peptide peptidase-like 3 isoform X2
TRINITY_DN112855_c0_g1_i6	histone RNA hairpin-binding
TRINITY_DN112866_c0_g3_i2	---NA---
TRINITY_DN112837_c3_g1_i9	isocitrate dehydrogenase [NADP] mitochondrial
TRINITY_DN115074_c1_g1_i1	platelet basic
TRINITY_DN114617_c0_g2_i3	rho GTPase-activating 35
TRINITY_DN114604_c12_g1_i3	inositol hexakisphosphate kinase 2
TRINITY_DN114644_c4_g2_i15	coiled-coil domain-containing 9
TRINITY_DN114696_c0_g1_i1	transmembrane protease serine 13 isoform X1
TRINITY_DN113578_c0_g1_i1	sepiapterin reductase
TRINITY_DN113584_c0_g1_i2	complement C1q subcomponent subunit B
TRINITY_DN115958_c8_g5_i1	autophagy-related 2 homolog A-
TRINITY_DN115978_c7_g3_i6	antigen peptide transporter 1
TRINITY_DN115926_c1_g3_i3	dehydrodolichyl diphosphate syntase complex subunit DHDDS isoform X1
TRINITY_DN115967_c1_g5_i4	ribonuclease P subunit p14 isoform X1
TRINITY_DN115982_c0_g1_i2	prosalusin isoform X2
TRINITY_DN116284_c0_g1_i9	chromodomain-helicase-DNA-binding 3 isoform X11
TRINITY_DN116220_c0_g1_i1	zinc finger and BTB domain-containing 38
TRINITY_DN116237_c4_g7_i5	DNA-directed RNA polymerases and III subunit RPABC1 isoform X2
TRINITY_DN116275_c0_g1_i7	nesprin-2-like isoform X9
TRINITY_DN116251_c0_g2_i5	forkhead box J3 isoform X2
TRINITY_DN116222_c9_g2_i23	unc-45 homolog A isoform X3
TRINITY_DN117761_c2_g1_i12	transketolase isoform X3
TRINITY_DN117737_c6_g1_i4	thioredoxin-dependent peroxide mitochondrial
TRINITY_DN117717_c4_g6_i7	leupaxin isoform X1
TRINITY_DN117794_c4_g1_i4	60S ribosomal L35a
TRINITY_DN117755_c4_g6_i2	serine threonine- kinase MARK2 isoform X7
TRINITY_DN117733_c1_g1_i9	post-GPI attachment to s factor 3 isoform X2
TRINITY_DN117713_c2_g1_i1	alpha-1,3-mannosyl-glyco 4-beta-N-acetylglucosaminyltransferase B
TRINITY_DN117713_c2_g1_i15	alpha-1,3-mannosyl-glyco 4-beta-N-acetylglucosaminyltransferase B
TRINITY_DN117730_c3_g3_i3	vacuolar sorting-associated 33B isoform X1
TRINITY_DN117745_c9_g2_i4	neutrophil cytosol factor 1
TRINITY_DN117790_c3_g2_i3	neuropilin-1 isoform X3
TRINITY_DN117777_c1_g2_i3	#NAME?
TRINITY_DN118954_c9_g1_i9	monocyte to macrophage differentiation factor isoform X2
TRINITY_DN118900_c1_g1_i4	SFI1 homolog isoform X2
TRINITY_DN118900_c1_g1_i12	SFI1 homolog isoform X1
TRINITY_DN118913_c1_g1_i1	pantothenate kinase 1 isoform X3
TRINITY_DN118960_c1_g9_i1	2 -5 -oligoadenylate synthase 1
TRINITY_DN118952_c1_g4_i1	diacylglycerol O-acyltransferase 1 isoform X4
TRINITY_DN118952_c1_g4_i15	diacylglycerol acyltransferase
TRINITY_DN118991_c0_g5_i1	GRAM domain-containing 1A isoform X3
TRINITY_DN109552_c0_g1_i1	platelet glyco VI
TRINITY_DN111024_c0_g1_i2	dTDP-D-glucose 4,6-dehydratase isoform X3
TRINITY_DN111037_c0_g1_i1	Y-box-binding 3 isoform X1
TRINITY_DN105481_c0_g1_i3	dual specificity tyrosine-phosphorylation-regulated kinase 3
TRINITY_DN119887_c1_g1_i4	cytochrome c oxidase 20 homolog
TRINITY_DN119883_c1_g1_i10	diacylglycerol kinase zeta isoform X7
TRINITY_DN119856_c0_g1_i4	nucleo TPR
TRINITY_DN119896_c1_g2_i3	tetratricopeptide repeat 13 isoform X5
TRINITY_DN119840_c1_g1_i3	bromodomain-containing 9 isoform X2
TRINITY_DN119840_c1_g1_i9	bromodomain-containing 9 isoform X1
TRINITY_DN119876_c0_g2_i7	integrator complex subunit 1 isoform X1
TRINITY_DN119828_c3_g2_i6	---NA---
TRINITY_DN119878_c1_g1_i5	GRAM domain-containing 4 isoform X2
TRINITY_DN119854_c1_g14_i9	immunoglobulin gamma heavy chain
TRINITY_DN112659_c0_g1_i8	methionine-R-sulfoxide reductase B1
TRINITY_DN110435_c0_g1_i2	suppressor of cytokine signaling 2
TRINITY_DN110404_c1_g1_i3	U6 snRNA-associated Sm LSm7 isoform X1
TRINITY_DN117428_c7_g4_i16	disintegrin and metallo ase domain-containing 17
TRINITY_DN117428_c7_g4_i25	disintegrin and metallo ase domain-containing 17
TRINITY_DN117472_c3_g1_i3	fizzy-related homolog isoform X2
TRINITY_DN106003_c0_g1_i3	39S ribosomal mitochondrial isoform X1
TRINITY_DN116456_c0_g1_i6	mitochondrial 2-oxoglutarate malate carrier
TRINITY_DN116424_c0_g3_i9	uncharacterized aarF domain-containing kinase 5
TRINITY_DN116404_c2_g1_i4	T-cell activation Rho GTPase-activating
TRINITY_DN116442_c0_g4_i4	BOLA class I histocompatibility alpha chain BL3-7-
TRINITY_DN118112_c1_g2_i3	40S ribosomal S27
TRINITY_DN118110_c1_g1_i8	acyl- thioesterase 1
TRINITY_DN118103_c0_g1_i6	sortilin isoform X3
TRINITY_DN118146_c1_g3_i4	SH3 domain-containing kinase-binding 1 isoform X1
TRINITY_DN120385_c1_g4_i1	PREDICTED: LOW QUALITY PROTEIN: uncharacterized protein LOC108404504, partial
TRINITY_DN120325_c0_g1_i8	EF-hand calcium-binding domain-containing 4B isoform X1
TRINITY_DN120344_c3_g1_i12	solute carrier family 28 member 3
TRINITY_DN120387_c31_g1_i1	hypothetical protein PANDA_010386
TRINITY_DN120315_c3_g5_i13	poly [ADP-ribose] polymerase 4
TRINITY_DN120369_c0_g3_i2	dnaJ homolog subfamily C member 16 isoform X1
TRINITY_DN120358_c0_g2_i3	---NA---
TRINITY_DN120336_c7_g7_i6	---NA---
TRINITY_DN120359_c2_g3_i1	collagen alpha-1(II) chain-like
TRINITY_DN120367_c0_g7_i6	MHC class II antigen
TRINITY_DN120347_c3_g3_i4	dopey-2 isoform X2
TRINITY_DN120379_c2_g1_i3	26S protease regulatory subunit 4
TRINITY_DN115466_c10_g11_i1	---NA---
TRINITY_DN115496_c0_g2_i1	UPF0739 C1orf74 homolog
TRINITY_DN115401_c0_g2_i3	la-related 7 isoform X1
TRINITY_DN115410_c2_g4_i1	KATNB1 1
TRINITY_DN115407_c0_g4_i1	FAM193B isoform X3
TRINITY_DN118755_c2_g2_i1	transmembrane 9 superfamily member 4 isoform X1
TRINITY_DN118777_c4_g1_i12	GPI mannosyltransferase 3
TRINITY_DN118706_c11_g4_i11	DDB1- and CUL4-associated factor 11 isoform X1
TRINITY_DN118731_c3_g1_i12	Hermansky-Pudlak syndrome 3
TRINITY_DN118715_c5_g1_i7	threonine--tRNA mitochondrial isoform X1
TRINITY_DN118707_c1_g4_i14	transferrin receptor 1 isoform X2
TRINITY_DN118721_c2_g2_i4	AFG3 1 isoform X2
TRINITY_DN118743_c2_g1_i3	WD repeat-containing 19 isoform X1
TRINITY_DN118718_c0_g1_i1	serine threonine- kinase PLK2
TRINITY_DN115781_c2_g1_i8	N-terminal asparagine amidohydrolase isoform X1
TRINITY_DN115796_c0_g1_i14	A-kinase anchor 8-like isoform X1
TRINITY_DN115710_c5_g3_i6	vacuolar sorting-associated 72 homolog isoform X2
TRINITY_DN115762_c11_g1_i1	interferon regulatory factor 5 isoform X2
TRINITY_DN115765_c7_g1_i1	platelet-activating factor receptor isoform X1
TRINITY_DN115788_c0_g3_i9	ectonucleotide pyrophosphatase phosphodiesterase family member 2 isoform X3
TRINITY_DN115783_c0_g1_i2	regulator of G- signaling 3 isoform X1
TRINITY_DN115757_c11_g1_i7	39S ribosomal mitochondrial isoform X1
TRINITY_DN115743_c0_g1_i5	probable ATP-dependent RNA helicase DHX58
TRINITY_DN111341_c0_g3_i1	40S ribosomal S5
TRINITY_DN119140_c1_g9_i23	terminal uridylyltransferase 7 isoform X6
TRINITY_DN119158_c1_g2_i6	tuberin isoform X4
TRINITY_DN119159_c12_g7_i35	serine threonine- phosphatase 6 regulatory subunit 3 isoform X1
TRINITY_DN119196_c3_g5_i1	rho-related GTP-binding
TRINITY_DN119118_c6_g2_i3	serine arginine-rich splicing factor 11 isoform X5
TRINITY_DN119122_c0_g7_i7	E3 ubiquitin- ligase MARCH6
TRINITY_DN118014_c0_g5_i17	intersectin-2 isoform X1
TRINITY_DN118008_c7_g1_i1	serine beta-lactamase mitochondrial
TRINITY_DN118083_c5_g1_i1	kinesin KIF2C isoform X5
TRINITY_DN118086_c0_g3_i16	calpain-3 isoform X3
TRINITY_DN118002_c0_g1_i2	unconventional myosin-Ig
TRINITY_DN118029_c1_g1_i12	non-canonical poly(A) RNA polymerase PAPD7
TRINITY_DN118030_c0_g1_i6	cyclin-L2 isoform X2
TRINITY_DN112390_c0_g1_i1	probable E3 ubiquitin- ligase MID2 isoform X1
TRINITY_DN112334_c0_g1_i2	adhesion G -coupled receptor E1 isoform X7
TRINITY_DN102040_c0_g1_i2	FAM71F2 isoform X1
TRINITY_DN106362_c0_g1_i3	mevalonate kinase
TRINITY_DN116192_c0_g2_i3	sphingomyelin synthase-related 1 isoform X1
TRINITY_DN116100_c0_g4_i25	ral guanine nucleotide dissociation stimulator-like 2
TRINITY_DN116152_c1_g2_i4	T-lymphocyte surface antigen Ly-9 isoform X1
TRINITY_DN116113_c12_g1_i7	guanine nucleotide-binding subunit alpha-15 isoform X1
TRINITY_DN116155_c10_g5_i6	beta-1,3-N-acetylglucosaminyltransferase manic fringe isoform X1
TRINITY_DN116195_c0_g4_i12	neutral alpha-glucosidase AB isoform X1
TRINITY_DN116111_c0_g2_i5	redox-regulatory FAM213A isoform X1
TRINITY_DN116685_c0_g1_i1	disintegrin and metallo ase domain-containing 15 isoform X6
TRINITY_DN116614_c0_g1_i19	peptide chain release factor 1- mitochondrial isoform X2
TRINITY_DN116637_c0_g2_i3	tRNA (guanine-N(7)-)-methyltransferase non-catalytic subunit WDR4 isoform X1
TRINITY_DN116651_c3_g4_i2	myosin regulatory light polypeptide 9
TRINITY_DN116667_c0_g1_i4	neurabin-2
TRINITY_DN116633_c0_g1_i6	ribonuclease ZC3H12A
TRINITY_DN116609_c0_g6_i6	CD82 antigen isoform X1
TRINITY_DN116662_c1_g4_i7	histone deacetylase 6 isoform X1
TRINITY_DN116636_c0_g4_i5	splicing factor U2AF 65 kDa subunit isoform X2
TRINITY_DN116694_c0_g2_i2	COMM domain-containing 6
TRINITY_DN104464_c0_g3_i1	tetratricopeptide repeat 7B isoform X5
TRINITY_DN115265_c0_g1_i4	cullin-2
TRINITY_DN115271_c0_g2_i13	kelch 22
TRINITY_DN115264_c7_g5_i2	T-cell receptor gamma chain C region isoform X2
TRINITY_DN110040_c0_g3_i2	lymphocyte antigen 6 complex locus G6F
TRINITY_DN110040_c0_g4_i2	lymphocyte antigen 6 complex locus G6d
TRINITY_DN109955_c0_g1_i6	E3 ubiquitin- ligase TRIM41 isoform X1
TRINITY_DN109991_c2_g1_i5	apoptosis-associated speck containing a CARD
TRINITY_DN109947_c1_g4_i3	heat shock factor-binding 1
TRINITY_DN110207_c0_g1_i3	fragile X mental retardation syndrome-related 1 isoform X2
TRINITY_DN113394_c0_g2_i12	zinc finger and BTB domain-containing 44 isoform X1
TRINITY_DN113322_c1_g3_i8	tumor necrosis factor receptor type 1-associated DEATH domain
TRINITY_DN111969_c0_g1_i1	voltage-dependent anion-selective channel 1
TRINITY_DN111919_c0_g1_i1	peptide-N(4)-(N-acetyl-beta-glucosaminyl)asparagine amidase isoform X1
TRINITY_DN119280_c2_g4_i7	cytosolic 5 -nucleotidase 3A isoform X2
TRINITY_DN119287_c8_g1_i1	band 3 isoform X3
TRINITY_DN119287_c9_g2_i5	argonaute-4 isoform X1
TRINITY_DN119269_c2_g5_i5	---NA---
TRINITY_DN119224_c1_g3_i9	solute carrier family 26 member 6 isoform X2
TRINITY_DN119264_c0_g4_i18	signal transducer and activator of transcription 4 isoform X2
TRINITY_DN119215_c1_g1_i7	signal transducer and activator of transcription 3 isoform X1
TRINITY_DN117875_c0_g1_i1	serine threonine- kinase ATR
TRINITY_DN117851_c7_g3_i7	GLTSCR1 isoform X1
TRINITY_DN117802_c2_g2_i2	6-phosphogluconolactonase
TRINITY_DN117866_c1_g5_i5	28S ribosomal mitochondrial
TRINITY_DN117837_c0_g1_i5	immunoglobulin kappa light chain constant
TRINITY_DN117880_c1_g1_i19	DENN domain-containing 4B
TRINITY_DN117817_c1_g3_i2	nuclear pore complex Nup107 isoform X1
TRINITY_DN117801_c3_g3_i1	mannosyl-oligosaccharide 1,2-alpha-mannosidase
TRINITY_DN111170_c0_g1_i1	DNA damage-binding 1
TRINITY_DN111121_c0_g1_i1	adenosine deaminase
TRINITY_DN117937_c2_g1_i2	charged multivesicular body 7 isoform X1
TRINITY_DN117958_c0_g1_i13	transcriptional repressor CTCF isoform X3
TRINITY_DN117919_c4_g1_i5	CCAAT enhancer-binding zeta
TRINITY_DN117978_c4_g1_i3	55 kDa erythrocyte membrane isoform X2
TRINITY_DN110701_c0_g1_i1	casein kinase I isoform gamma-2 isoform X2
TRINITY_DN114501_c0_g1_i6	cleavage and polyadenylation specificity factor subunit 7 isoform X1
TRINITY_DN114549_c1_g2_i1	UDP-glucuronic acid decarboxylase 1 isoform X1
TRINITY_DN114523_c0_g1_i1	zinc finger Gfi-1 isoform X1
TRINITY_DN114557_c1_g2_i1	capicua homolog
TRINITY_DN118279_c0_g1_i2	---NA---
TRINITY_DN118257_c0_g2_i13	intraflagellar transport 52 homolog
TRINITY_DN118255_c2_g8_i14	interactor for cytohesin exchange factors 1 isoform X1
TRINITY_DN118244_c0_g1_i3	Methyl- -binding domain 6
TRINITY_DN118280_c0_g3_i14	peptidyl-prolyl cis-trans isomerase-like 2 isoform X1
TRINITY_DN118292_c0_g1_i5	ancient ubiquitous 1
TRINITY_DN118221_c3_g2_i2	E3 ubiquitin ISG15 ligase TRIM25
TRINITY_DN118266_c3_g6_i3	ubiquitin-associated and SH3 domain-containing B
TRINITY_DN111565_c0_g1_i1	syndecan-4
TRINITY_DN119638_c5_g1_i6	signal-induced proliferation-associated 1 isoform X1
TRINITY_DN119648_c6_g6_i5	WD repeat and FYVE domain-containing 1 isoform X1
TRINITY_DN119694_c2_g1_i6	---NA---
TRINITY_DN119643_c0_g4_i2	FLNB_RABIT ame: Full=Filamin-B Short=FLN-B ame: Full=ABP-280 ame: Full=Actin-binding ame: Full=Beta-filamin ame: Full=C254
TRINITY_DN119676_c1_g4_i23	recombining binding suppressor of hairless isoform X2
TRINITY_DN119679_c6_g3_i6	ubiquitin carboxyl-terminal hydrolase 15 isoform X1
TRINITY_DN119668_c1_g3_i13	RAS guanyl-releasing 2 isoform X1
TRINITY_DN119631_c3_g3_i3	E3 ubiquitin- ligase UBR5-like
TRINITY_DN119680_c0_g1_i2	myomegalin isoform X13
TRINITY_DN119600_c0_g1_i8	Vesicle-associated membrane 4
TRINITY_DN103747_c0_g1_i1	proline-rich 29
TRINITY_DN116969_c0_g2_i14	coiled-coil domain-containing 88B
TRINITY_DN116970_c11_g2_i1	reverse transcriptase-like
TRINITY_DN116948_c11_g3_i4	macrophage-capping isoform X1
TRINITY_DN116925_c2_g2_i7	G1 S-specific cyclin-D3 isoform X2
TRINITY_DN119033_c4_g2_i1	GTPase IMAP family member 5-like isoform X1
TRINITY_DN119029_c1_g2_i10	Fanconi anemia group G isoform X1
TRINITY_DN119058_c1_g6_i3	FK506-binding 15 isoform X1
TRINITY_DN119012_c1_g3_i5	Heterogeneous nuclear ribonucleo U
TRINITY_DN119055_c2_g5_i1	EF-hand calcium-binding domain-containing 1 isoform X5
TRINITY_DN119055_c2_g5_i4	EF-hand calcium-binding domain-containing 1 isoform X5
TRINITY_DN119366_c1_g3_i6	arf-GAP with coiled- ANK repeat and PH domain-containing 1
TRINITY_DN119359_c5_g1_i4	integrin alpha-L precursor
TRINITY_DN119376_c1_g5_i3	phosphatase 1 regulatory subunit 7 isoform X1
TRINITY_DN119381_c0_g1_i6	nuclear envelope pore membrane POM 121C
TRINITY_DN119766_c0_g1_i10	methyl- -binding domain 1 isoform X2
TRINITY_DN119762_c8_g5_i6	amyloid beta A4 precursor -binding family B member 1-interacting
TRINITY_DN119725_c1_g2_i5	probable phospholipid-transporting ATPase IM isoform X1
TRINITY_DN119714_c7_g1_i2	sarcoplasmic endoplasmic reticulum calcium ATPase 1
TRINITY_DN119732_c1_g1_i1	#NAME?
TRINITY_DN119702_c4_g1_i11	sterile alpha and TIR motif-containing 1
TRINITY_DN119718_c0_g3_i10	mitogen-activated kinase kinase kinase 14 isoform X1
TRINITY_DN119773_c12_g5_i1	---NA---
TRINITY_DN119760_c0_g3_i3	myoferlin isoform X3
TRINITY_DN119731_c0_g1_i10	nuclear receptor corepressor 2 isoform X2
TRINITY_DN119727_c1_g1_i1	myeloid-associated differentiation marker-like
TRINITY_DN119759_c1_g1_i4	transforming acidic coiled-coil-containing 3
TRINITY_DN117147_c1_g1_i5	peroxisome assembly 26 isoform X1
TRINITY_DN117168_c6_g5_i11	casein kinase I isoform delta-A isoform X1
TRINITY_DN117114_c2_g1_i12	small G signaling modulator 3 isoform X1
TRINITY_DN117154_c1_g3_i1	TPA: transmembrane 9 superfamily member 2
TRINITY_DN117116_c3_g1_i2	nuclear receptor coactivator 6 isoform X6
TRINITY_DN117169_c0_g1_i8	tRNA-splicing endonuclease subunit Sen54
TRINITY_DN112429_c0_g1_i1	transmembrane adipocyte-associated 1 isoform X3
TRINITY_DN116746_c9_g4_i1	cytochrome c oxidase subunit mitochondrial
TRINITY_DN115548_c0_g1_i5	leucine-rich repeat flightless-interacting 2 isoform X9
TRINITY_DN115527_c0_g1_i7	YIPF3
TRINITY_DN115586_c0_g2_i2	WW domain-binding 4
TRINITY_DN110976_c0_g2_i1	FXYD domain-containing ion transport regulator 4 isoform X1
TRINITY_DN114740_c0_g1_i4	CTNNAL1 isoform 5
TRINITY_DN107240_c0_g1_i4	transmembrane emp24 domain-containing 9
TRINITY_DN107265_c0_g1_i1	---NA---
TRINITY_DN117675_c3_g1_i9	serine arginine repetitive matrix 2 isoform X6
TRINITY_DN117694_c2_g1_i8	presenilins-associated rhomboid mitochondrial
TRINITY_DN117640_c0_g2_i7	electron transfer flavo subunit beta
TRINITY_DN117674_c0_g5_i16	transmembrane 6 superfamily member 1 isoform X1
TRINITY_DN117677_c2_g2_i1	upstream regulatory element binding 1
TRINITY_DN117658_c5_g1_i3	T-cell surface glyco CD5
TRINITY_DN117620_c1_g2_i5	notchless homolog 1 isoform X2
TRINITY_DN117669_c8_g4_i2	killer cell immunoglobulin-like receptor 2DL5A
TRINITY_DN117669_c8_g4_i7	killer cell immunoglobulin-like receptor 2DL5A
TRINITY_DN117642_c0_g3_i12	TATA-binding -associated factor 172 isoform X2
TRINITY_DN117636_c1_g1_i1	transformation transcription domain-associated isoform CRA_a
TRINITY_DN111659_c0_g1_i8	R3H domain-containing 1 isoform X5
TRINITY_DN114843_c1_g2_i1	insulin-induced gene 1 isoform X2
TRINITY_DN114801_c0_g3_i3	Sperm-associated antigen 1
TRINITY_DN114891_c0_g2_i12	zinc finger X-chromosomal isoform X1
TRINITY_DN114876_c2_g1_i7	patr class I histocompatibility A-2 alpha chain-like isoform X1
TRINITY_DN108450_c0_g1_i2	replication A 14 kDa subunit
TRINITY_DN108460_c0_g1_i2	ADP-ribosylation factor-related 1
TRINITY_DN103523_c0_g1_i1	LOW QUALITY PROTEIN: uncharacterized protein C11orf96 homolog
TRINITY_DN118374_c2_g1_i5	Legumain
TRINITY_DN118301_c3_g2_i16	bromodomain-containing 8 isoform X6
TRINITY_DN118313_c1_g2_i1	transmembrane 2 isoform X2
TRINITY_DN118372_c0_g3_i2	hydroxysteroid 11-beta-dehydrogenase 1 isoform X5
TRINITY_DN113779_c1_g2_i5	ATP synthase mitochondrial F1 complex assembly factor 1 isoform X1
TRINITY_DN113789_c1_g2_i3	serine threonine- phosphatase mitochondrial isoform X1
TRINITY_DN113742_c0_g2_i2	calcium homeostasis modulator 2
TRINITY_DN107546_c0_g1_i1	LRRGT00089
TRINITY_DN112505_c1_g2_i1	bcl-2 homologous antagonist killer
TRINITY_DN112593_c1_g1_i4	neutrophil gelatinase-associated lipocalin
TRINITY_DN112561_c4_g1_i5	guanylate cyclase soluble subunit beta-1
TRINITY_DN112537_c0_g1_i12	epidermal growth factor receptor kinase substrate 8 2 isoform X2
TRINITY_DN111719_c0_g2_i3	exostosin-2 isoform X1
TRINITY_DN114427_c0_g1_i16	sphingosine kinase 2 isoform X1
TRINITY_DN114422_c1_g1_i2	---NA---
TRINITY_DN114410_c1_g4_i2	U6 snRNA-associated Sm LSm4
TRINITY_DN104365_c0_g1_i1	radial spoke head 4 homolog A isoform X1
TRINITY_DN108806_c1_g1_i1	forkhead box S1
TRINITY_DN116874_c0_g1_i7	PAT1 homolog 1
TRINITY_DN116889_c6_g1_i1	N-sulphoglucosamine sulphohydrolase isoform X1
TRINITY_DN116870_c0_g5_i1	Forkhead box
TRINITY_DN116877_c1_g1_i1	intersectin-1 isoform X5
TRINITY_DN116816_c0_g1_i2	Signal peptidase complex subunit 2
TRINITY_DN114151_c0_g1_i3	78 kDa glucose-regulated
TRINITY_DN114148_c0_g3_i8	SPRY domain-containing 7
TRINITY_DN114162_c0_g2_i2	negative elongation factor C D
TRINITY_DN113650_c0_g1_i4	---NA---
TRINITY_DN113664_c0_g3_i8	death effector domain-containing isoform X2
TRINITY_DN113694_c0_g1_i1	Sodium channel type 7 subunit
TRINITY_DN162386_c0_g1_i1	complement C1q subcomponent subunit A
TRINITY_DN108214_c0_g1_i1	hypothetical protein
TRINITY_DN116300_c3_g1_i1	sperm acrosome membrane-associated 4-like isoform X1
TRINITY_DN116338_c0_g1_i2	Kinesin-associated 3
TRINITY_DN116357_c4_g1_i9	prolyl 3-hydroxylase OGFOD1
TRINITY_DN116367_c0_g1_i11	glutamine--tRNA ligase
TRINITY_DN116367_c0_g1_i14	glutamine--tRNA ligase
TRINITY_DN116345_c1_g3_i4	SH3 domain-binding 5-like
TRINITY_DN116305_c0_g5_i2	rab GTPase-activating 1-like isoform X7
TRINITY_DN116352_c3_g3_i1	---NA---
TRINITY_DN120158_c5_g1_i1	O- case
TRINITY_DN120158_c6_g4_i10	histone H2A deubiquitinase MYSM1 isoform X1
TRINITY_DN120172_c1_g3_i3	leukocyte receptor cluster member 9
TRINITY_DN120172_c1_g3_i12	leukocyte receptor cluster member 8 isoform X1
TRINITY_DN120199_c10_g1_i2	leukocyte-associated immunoglobulin-like receptor 1 isoform X3
TRINITY_DN118622_c0_g1_i1	helicase POLQ-like isoform X1
TRINITY_DN118675_c3_g4_i4	---NA---
TRINITY_DN118620_c1_g4_i1	helicase SRCAP
TRINITY_DN118656_c0_g3_i3	Golgi integral membrane 4 isoform X1
TRINITY_DN118696_c0_g1_i6	C9orf72 homolog
TRINITY_DN118665_c0_g1_i14	rho GTPase-activating 27 isoform X1
TRINITY_DN118630_c1_g3_i8	tRNA mitochondrial
TRINITY_DN118662_c6_g1_i9	toll-like receptor 3 isoform X1
TRINITY_DN118601_c7_g2_i3	HLA class II histocompatibility DP alpha 1 chain-like isoform X3
TRINITY_DN118697_c0_g1_i5	E3 ubiquitin- ligase TRIM4
TRINITY_DN118694_c2_g2_i1	ligand-dependent nuclear receptor-interacting factor 1 isoform X6
TRINITY_DN107080_c0_g2_i1	complement C1q subcomponent subunit C
TRINITY_DN117544_c1_g4_i6	dopey-1 isoform X2
TRINITY_DN117506_c0_g1_i10	serrate RNA effector molecule homolog isoform X2
TRINITY_DN113920_c0_g1_i7	---NA---
TRINITY_DN113966_c0_g1_i6	5 (3 )- cytosolic type isoform X1
TRINITY_DN113957_c1_g5_i3	caldesmon isoform X1
TRINITY_DN113905_c0_g2_i3	transcriptional repressor p66-beta isoform X1
TRINITY_DN113958_c1_g1_i1	Cathepsin Z
TRINITY_DN120005_c2_g7_i2	dynamin-3 isoform X2
TRINITY_DN120012_c0_g4_i4	megakaryocyte-associated tyrosine- kinase isoform X1
TRINITY_DN120083_c0_g3_i3	u5 small nuclear ribonucleo 200 kda helicase
TRINITY_DN120083_c0_g3_i4	U5 small nuclear ribonucleo 200 kDa helicase
TRINITY_DN120067_c1_g1_i1	heterogeneous nuclear ribonucleo F
TRINITY_DN120079_c1_g1_i8	peroxisomal acyl-coenzyme A oxidase 1 isoform X2
TRINITY_DN120073_c2_g1_i1	procollagen galactosyltransferase 1
TRINITY_DN100397_c0_g1_i4	WASH complex subunit 1
TRINITY_DN106267_c0_g3_i6	poly(U)-binding-splicing factor PUF60 isoform X4
TRINITY_DN118884_c2_g11_i4	tyrosine- kinase Fgr
TRINITY_DN118847_c0_g1_i9	zinc finger SWIM domain-containing 8 isoform X2
TRINITY_DN118828_c0_g2_i16	autophagy-related 13 isoform X5
TRINITY_DN118836_c8_g1_i4	phosphatidylinositol transfer alpha isoform
TRINITY_DN118899_c0_g2_i8	cytoskeleton-associated 5 isoform X1
TRINITY_DN118835_c0_g1_i2	chromodomain-helicase-DNA-binding 8 isoform X4
TRINITY_DN118806_c0_g1_i4	glycylpeptide N-tetradecanoyltransferase 1
TRINITY_DN120269_c0_g7_i1	hydrocephalus-inducing homolog
TRINITY_DN120232_c11_g2_i5	sn1-specific diacylglycerol lipase beta
TRINITY_DN120234_c0_g1_i2	TPA_inf: Ig-like receptor A4
TRINITY_DN120275_c3_g2_i4	chromobox homolog 5 isoform X1
TRINITY_DN120235_c2_g1_i10	SURP and G-patch domain-containing 2 isoform X2
TRINITY_DN120254_c1_g4_i10	UDP-glucose:glyco glucosyltransferase 1 isoform X1
TRINITY_DN120266_c1_g5_i16	zinc finger MYM-type 2 isoform X1
TRINITY_DN112757_c0_g12_i12	wiskott-Aldrich syndrome
TRINITY_DN112728_c0_g3_i5	cellular tumor antigen p53
TRINITY_DN112762_c0_g1_i20	amnionless isoform X2
TRINITY_DN116575_c2_g1_i11	RUFY3 isoform X2
[truncated: 3,419 more rows]

## Sheet: Trait4
SeqName	Description
TRINITY_DN274116_c0_g1_i1	kinase C epsilon type isoform X3
TRINITY_DN112240_c1_g1_i1	PREDICTED: LOW QUALITY PROTEIN: uncharacterized protein LOC103786774
TRINITY_DN112266_c0_g1_i1	dysbindin domain-containing 2 isoform X3
TRINITY_DN113211_c0_g1_i1	tumor necrosis factor ligand superfamily member 13 isoform X1
TRINITY_DN115399_c0_g1_i2	---NA---
TRINITY_DN118557_c1_g1_i11	zinc finger transcription factor Trps1-like isoform X2
TRINITY_DN118557_c1_g1_i16	zinc finger transcription factor Trps1-like isoform X1
TRINITY_DN118531_c1_g5_i1	C-type lectin domain family 12 member A-like isoform X1
TRINITY_DN118584_c1_g1_i1	Nuclear receptor subfamily 2 group F member
TRINITY_DN118523_c0_g2_i9	---NA---
TRINITY_DN122800_c12_g1_i1	CLIP1 isoform
TRINITY_DN122801_c1_g1_i9	STK38L isoform
TRINITY_DN122826_c0_g1_i2	semaphorin-7A isoform X1
TRINITY_DN122853_c3_g1_i1	BOLA class I histocompatibility alpha chain BL3-7-like
TRINITY_DN117055_c3_g3_i1	protein CREG2
TRINITY_DN125258_c2_g1_i12	PREDICTED: protein argonaute-4-like
TRINITY_DN125289_c1_g1_i1	interleukin-6 receptor subunit beta
TRINITY_DN125242_c5_g2_i19	transport Sec16A isoform X1
TRINITY_DN125277_c1_g4_i2	maestro heat-like repeat-containing family member 1
TRINITY_DN125202_c3_g6_i3	---NA---
TRINITY_DN125202_c3_g17_i3	Peroxisomal N(1)-acetyl-spermine spermidine
TRINITY_DN125252_c0_g3_i9	E3 ubiquitin- ligase UBR5 isoform X7
TRINITY_DN125233_c3_g3_i3	C-ets-1 isoform X3
TRINITY_DN125251_c4_g1_i3	c-Jun-amino-terminal kinase-interacting 4 isoform X5
TRINITY_DN125962_c4_g3_i12	phosphatidylinositol 3,4,5-trisphosphate-dependent Rac exchanger 1
TRINITY_DN125998_c3_g1_i3	TPA: KIAA1717 -like
TRINITY_DN125959_c1_g2_i4	leukocyte immunoglobulin-like receptor subfamily A member 6-like isoform X2
TRINITY_DN125913_c4_g3_i12	nuclear factor NF-kappa-B p105 subunit isoform X2
TRINITY_DN125987_c1_g1_i2	granulocyte colony-stimulating factor receptor
TRINITY_DN125960_c7_g5_i10	receptor-type tyrosine- phosphatase C
TRINITY_DN125977_c4_g3_i13	arrestin domain-containing 3 isoform X3
TRINITY_DN125985_c1_g1_i4	ATP-sensitive inward rectifier potassium channel 15 isoform X2
TRINITY_DN125918_c2_g5_i1	xanthine dehydrogenase oxidase-like
TRINITY_DN125918_c2_g5_i2	CChain Crystal Structure Of Reduced Bovine Xanthine Oxidase In Complex With Arsenite
TRINITY_DN125918_c2_g5_i18	xanthine dehydrogenase oxidase
TRINITY_DN115810_c0_g2_i1	semaphorin-3C precursor
TRINITY_DN115819_c2_g1_i5	---NA---
TRINITY_DN115838_c0_g3_i1	killer cell lectin-like receptor subfamily B member 1B allele A-like isoform X1
TRINITY_DN115838_c0_g3_i3	killer cell lectin-like receptor subfamily B member 1B allele A-like isoform X2
TRINITY_DN118426_c0_g1_i2	transcription factor NF-E2 45 kDa subunit isoform X1
TRINITY_DN118426_c0_g3_i1	muskelin isoform X1
TRINITY_DN119911_c0_g1_i12	interleukin-1 receptor-associated kinase 1
TRINITY_DN119964_c10_g4_i9	phosphatase 2 (formerly 2A) regulatory subunit B (PR 52) alpha isoform CRA_d
TRINITY_DN119981_c2_g11_i2	peroxisomal coenzyme A diphosphatase NUDT7 isoform X2
TRINITY_DN119967_c4_g1_i9	eukaryotic translation initiation factor 4 gamma 3 isoform X5
TRINITY_DN119990_c1_g1_i7	hexosaminidase D
TRINITY_DN119970_c0_g1_i1	bcl-2 11 isoform X1
TRINITY_DN119902_c0_g1_i4	docking 2
TRINITY_DN115028_c0_g1_i1	---NA---
TRINITY_DN115090_c0_g1_i4	peptidoglycan recognition 4 isoform X1
TRINITY_DN125817_c19_g2_i26	polyhomeotic 3 isoform X5
TRINITY_DN125800_c6_g2_i1	EH domain-binding 1 1
TRINITY_DN125800_c6_g3_i3	RING finger 150
TRINITY_DN125822_c0_g2_i6	complement decay-accelerating GPI-anchored isoform X6
TRINITY_DN125892_c2_g3_i21	serine threonine- phosphatase 6 regulatory subunit 3 isoform X1
TRINITY_DN125892_c2_g3_i26	serine threonine- phosphatase 6 regulatory subunit 3 isoform X2
TRINITY_DN125809_c3_g2_i2	zinc finger ZZ-type and EF-hand domain-containing 1
TRINITY_DN125814_c3_g6_i12	membrane cofactor isoform X12
TRINITY_DN125382_c3_g2_i9	bromodomain adjacent to zinc finger domain 2B
TRINITY_DN125382_c3_g2_i12	A Chain Crystal Structure Of The Bromodomain Of Human Baz2b In Complex With 1-
TRINITY_DN125377_c0_g1_i2	paired immunoglobulin-like type 2 receptor beta-
TRINITY_DN125350_c2_g4_i1	NAD-dependent malic mitochondrial
TRINITY_DN125394_c0_g1_i10	exportin-5 isoform X1
TRINITY_DN125364_c10_g1_i2	AChain The Crystal Structure Of Hgf Beta-Chain In Complex With The Sema Domain Of The Met
TRINITY_DN125392_c12_g1_i1	zinc finger and SCAN domain-containing 30 isoform X3
TRINITY_DN125302_c1_g1_i11	platelet-activating factor acetylhydrolase isoform X1
TRINITY_DN125376_c4_g1_i2	microtubule-associated RP EB family member 2 isoform X2
TRINITY_DN125390_c1_g1_i12	6-phosphofructo-2-kinase fructose-2,6-bisphosphatase 3 isoform X1
TRINITY_DN125324_c0_g1_i4	---NA---
TRINITY_DN125348_c0_g4_i1	meiosis arrest female 1 isoform X1
TRINITY_DN113624_c0_g1_i1	ras-related M-Ras
TRINITY_DN113649_c0_g1_i3	lateral signaling target 2 homolog
TRINITY_DN123018_c4_g2_i3	mastermind 3
TRINITY_DN123016_c0_g1_i4	very long-chain specific acyl- mitochondrial-
TRINITY_DN123062_c2_g3_i10	CAP-Gly domain-containing linker 4 isoform X1
TRINITY_DN116334_c0_g1_i2	cell division control 6 homolog isoform X2
TRINITY_DN105576_c1_g1_i1	thymocyte nuclear 1 isoform X2
TRINITY_DN120149_c0_g2_i6	ADP-ribosylation factor 13B isoform X1
TRINITY_DN120115_c1_g3_i1	dedicator of cytokinesis 10 isoform X8
TRINITY_DN120178_c3_g1_i1	sodium myo-inositol cotransporter isoform X1
TRINITY_DN120161_c0_g3_i7	H(+) Cl(-) exchange transporter 3 isoform X3
TRINITY_DN120133_c0_g1_i2	adenosine deaminase isoform X1
TRINITY_DN120163_c1_g1_i1	cohesin subunit SA-2
TRINITY_DN120163_c2_g6_i2	vascular endothelial zinc finger 1 isoform X2
TRINITY_DN120163_c2_g6_i14	vascular endothelial zinc finger 1 isoform X5
TRINITY_DN118649_c3_g3_i1	---NA---
TRINITY_DN118649_c3_g4_i1	NXPE family member 4-
TRINITY_DN118677_c0_g1_i10	tapasin isoform X1
TRINITY_DN118609_c0_g1_i1	metallothionein-3 isoform X1
TRINITY_DN117590_c0_g1_i1	calpain-14 isoform X3
TRINITY_DN117543_c0_g1_i4	arrestin domain-containing 1
TRINITY_DN117532_c0_g1_i2	armadillo repeat-containing 7 isoform X1
TRINITY_DN123236_c3_g8_i10	lysophosphatidylcholine acyltransferase 2 isoform X2
TRINITY_DN123236_c3_g8_i13	lysophosphatidylcholine acyltransferase 2 isoform X1
TRINITY_DN123247_c6_g1_i2	PREDICTED: protein THEMIS2
TRINITY_DN123245_c4_g1_i4	coiled-coil domain-containing 57
TRINITY_DN123260_c4_g8_i3	C-type lectin domain family 2 member B
TRINITY_DN123215_c2_g1_i2	zinc transporter SLC39A7
TRINITY_DN123207_c5_g1_i6	low-density lipo receptor class A domain-containing 4 isoform X1
TRINITY_DN123277_c0_g1_i3	---NA---
TRINITY_DN123249_c0_g1_i3	chromodomain-helicase-DNA-binding 6 isoform X2
TRINITY_DN123287_c5_g3_i5	PREDICTED: serglycin
TRINITY_DN123287_c5_g3_i6	PREDICTED: serglycin
TRINITY_DN123208_c3_g2_i5	interferon-induced GTP-binding Mx1 isoform X4
TRINITY_DN123291_c1_g6_i5	breast cancer type 1 susceptibility isoform X1
TRINITY_DN122252_c1_g1_i22	heterogeneous nuclear ribonucleo A3 isoform X1
TRINITY_DN122283_c2_g2_i10	fragile X mental retardation syndrome-related 2 isoform X2
TRINITY_DN122224_c7_g1_i3	Ubiquitin-like domain-containing CTD phosphatase 1
TRINITY_DN122282_c0_g2_i1	PREDICTED: uncharacterized protein LOC109395258 isoform X2
TRINITY_DN122281_c1_g2_i8	TBC1 domain family member 9B isoform X1
TRINITY_DN122290_c9_g2_i1	---NA---
TRINITY_DN122290_c9_g4_i1	proline-rich receptor kinase PERK2
TRINITY_DN121343_c5_g1_i1	histamine H2 receptor isoform X2
TRINITY_DN121381_c104_g1_i1	DNA (cytosine-5)-methyltransferase 3B isoform X4
TRINITY_DN121381_c114_g1_i8	sterol O-acyltransferase 1 isoform X1
TRINITY_DN121364_c3_g1_i1	---NA---
TRINITY_DN113951_c0_g1_i1	phosphatidylinositol 3,4,5-trisphosphate-dependent Rac exchanger 1
TRINITY_DN120804_c5_g1_i1	DNA repair complementing XP-C cells isoform X1
TRINITY_DN121018_c6_g1_i1	LRR and PYD domains-containing 3 isoform X1
TRINITY_DN121005_c12_g1_i1	---NA---
TRINITY_DN121043_c7_g1_i8	UBX domain-containing 2B-like isoform X2
TRINITY_DN121071_c5_g1_i2	dual specificity phosphatase
TRINITY_DN124043_c2_g1_i1	---NA---
TRINITY_DN124090_c7_g2_i1	---NA---
TRINITY_DN124090_c7_g4_i4	tyrosine- phosphatase non-receptor type substrate 1-like isoform X1
TRINITY_DN124009_c6_g1_i4	microsomal glutathione S-transferase 2
TRINITY_DN124002_c13_g11_i2	Ariadne ubiquitin-conjugating enzyme E2 binding homolog 1 (Drosophila)
TRINITY_DN124073_c3_g1_i12	unconventional myosin-If isoform X1
TRINITY_DN124080_c3_g6_i3	toll-like receptor
TRINITY_DN120051_c0_g2_i5	guanylate cyclase soluble subunit beta-1
TRINITY_DN120057_c0_g2_i1	---NA---
TRINITY_DN120095_c1_g5_i16	U3 small nucleolar ribonucleo
TRINITY_DN106268_c0_g2_i1	carboxymethylenebutenolidase homolog
TRINITY_DN106289_c0_g1_i1	---NA---
TRINITY_DN118872_c0_g2_i1	cathepsin W isoform X1
TRINITY_DN120232_c5_g6_i1	T-cell receptor alpha chain C
TRINITY_DN120218_c6_g4_i11	cullin-1
TRINITY_DN120209_c7_g1_i1	---NA---
TRINITY_DN120257_c7_g1_i2	---NA---
TRINITY_DN120245_c9_g1_i4	urokinase plasminogen activator surface receptor isoform X2
TRINITY_DN120245_c9_g1_i5	urokinase plasminogen activator surface receptor
TRINITY_DN120245_c9_g4_i1	urokinase plasminogen activator surface
TRINITY_DN120285_c0_g1_i1	EF-hand calcium-binding domain-containing 1 isoform X5
TRINITY_DN120259_c1_g1_i5	beta-arrestin-2 isoform X3
TRINITY_DN120246_c0_g2_i2	antimicrobial peptide NK-lysin-like isoform X1
TRINITY_DN120289_c10_g4_i1	rho-related GTP-binding
TRINITY_DN104100_c1_g1_i1	low affinity immunoglobulin gamma Fc region receptor III-like
TRINITY_DN104113_c0_g1_i1	brain-specific angiogenesis inhibitor 1-associated 2 1 isoform X1
TRINITY_DN121293_c0_g2_i3	inducible T-cell costimulator isoform X5
TRINITY_DN121232_c1_g1_i1	---NA---
TRINITY_DN121210_c0_g1_i2	craniofacial development 2-like isoform X1
TRINITY_DN125692_c322_g7_i1	PPP5D1 isoform X6
TRINITY_DN125630_c2_g3_i4	CAP-Gly domain-containing linker 1 isoform X1
TRINITY_DN125657_c27_g2_i1	Small ubiquitin-related modifier 1
TRINITY_DN125681_c8_g1_i1	EGF-like module-containing mucin-like hormone receptor-like 4-like isoform X2
TRINITY_DN125647_c2_g1_i11	dixin isoform X8
TRINITY_DN125626_c4_g3_i1	carboxypeptidase D
TRINITY_DN125626_c4_g3_i5	carboxypeptidase D isoform X1
TRINITY_DN125643_c5_g1_i2	PREDICTED: cytohesin-4
TRINITY_DN125677_c1_g1_i14	TPA: envelope glyco -like
TRINITY_DN125627_c4_g1_i7	leukocyte surface antigen CD47-like isoform X4
TRINITY_DN116525_c0_g2_i1	hypothetical protein
TRINITY_DN116584_c0_g2_i3	Glycogenin 1
TRINITY_DN116576_c0_g1_i3	sialic acid-binding Ig-like lectin 14 isoform X2
TRINITY_DN116541_c0_g1_i2	Xanthine dehydrogenase oxidase
TRINITY_DN119447_c1_g2_i1	CUGBP Elav-like family member 5 isoform X6
TRINITY_DN119417_c0_g1_i1	leukocyte elastase inhibitor isoform X2
TRINITY_DN119472_c1_g1_i3	multidrug resistance-associated 4-like
TRINITY_DN119446_c1_g2_i1	---NA---
TRINITY_DN119485_c1_g2_i10	interleukin-15 isoform X1
TRINITY_DN117200_c0_g1_i2	Mitotic checkpoint serine threonine- kinase BUB1
TRINITY_DN117226_c1_g2_i1	E3 ubiquitin- ligase RNF149
TRINITY_DN117227_c0_g1_i1	amyloid beta A4 isoform X1
TRINITY_DN119582_c2_g1_i1	PREDICTED: putative uncharacterized protein FLJ26174
TRINITY_DN119531_c0_g3_i13	serine threonine- kinase D3
TRINITY_DN123664_c1_g2_i2	zinc finger 266
TRINITY_DN123664_c2_g6_i1	phosphomannomutase 1 isoform X2
TRINITY_DN123651_c3_g3_i3	---NA---
TRINITY_DN123653_c1_g1_i1	Fc receptor 5 isoform X3
TRINITY_DN123690_c1_g4_i13	seleno T-like
TRINITY_DN123684_c7_g2_i2	complement decay-accelerating factor isoform X1
TRINITY_DN123659_c4_g6_i1	semaphorin-4D isoform X2
TRINITY_DN123655_c9_g4_i5	zona pellucida-binding 2 isoform X2
TRINITY_DN123687_c1_g1_i11	RNA-binding 33 isoform X8
TRINITY_DN123662_c2_g1_i12	regulator of G- signaling 2 isoform X2
TRINITY_DN123629_c10_g2_i7	glycerol kinase isoform X1
TRINITY_DN123629_c10_g2_i10	---NA---
TRINITY_DN109887_c0_g1_i1	carbonyl reductase [NADPH] 2
TRINITY_DN124707_c5_g2_i24	E3 ubiquitin- ligase RLIM isoform X1
TRINITY_DN124705_c3_g1_i4	TRAF2 and NCK-interacting kinase isoform X7
TRINITY_DN124766_c0_g1_i9	late secretory pathway AVL9 homolog
TRINITY_DN124792_c3_g1_i6	serine beta-lactamase mitochondrial isoform X3
TRINITY_DN124704_c0_g2_i1	phosphopantothenoylcysteine decarboxylase isoform X1
TRINITY_DN124721_c3_g2_i1	---NA---
TRINITY_DN124770_c0_g1_i5	arginyl aminopeptidase-like 1
TRINITY_DN116020_c0_g2_i1	zinc finger 266
TRINITY_DN125539_c0_g1_i1	ribosomal RNA-processing 8
TRINITY_DN125517_c4_g2_i1	---NA---
TRINITY_DN125599_c4_g1_i2	probable domain-containing histone demethylation 2C isoform X1
TRINITY_DN125599_c4_g1_i9	probable domain-containing histone demethylation 2C isoform X1
TRINITY_DN125580_c0_g2_i2	solute carrier family 45 member 4 isoform X1
TRINITY_DN125567_c6_g2_i3	multidrug resistance-associated 4 isoform X3
TRINITY_DN125544_c3_g1_i4	inositol 1,4,5-trisphosphate receptor type 1 isoform X7
TRINITY_DN125528_c0_g2_i4	zinc finger 292 isoform X1
TRINITY_DN120487_c4_g6_i1	complement C1r subcomponent isoform X2
TRINITY_DN120446_c6_g4_i1	uridine phosphorylase 1 isoform X2
TRINITY_DN120465_c10_g1_i20	scavenger receptor cysteine-rich domain-containing SCART1-
TRINITY_DN120465_c10_g2_i3	T-cell differentiation antigen CD6 isoform X4
TRINITY_DN120490_c7_g4_i10	sorting nexin-2
TRINITY_DN120439_c0_g2_i20	arylsulfatase G isoform X7
TRINITY_DN120467_c10_g4_i1	cadherin-4 isoform X1
TRINITY_DN120430_c3_g6_i8	serine threonine- phosphatase 2A catalytic subunit alpha isoform
TRINITY_DN120410_c3_g3_i4	ubiquitin-associated 1 isoform X1
TRINITY_DN113101_c0_g3_i1	receptor activity-modifying 2 isoform X2
TRINITY_DN101982_c0_g1_i1	Cleavage stimulation factor subunit 2
TRINITY_DN77143_c0_g1_i1	---NA---
TRINITY_DN44512_c0_g1_i1	actin filament-associated 1 isoform X2
TRINITY_DN23869_c0_g1_i1	---NA---
TRINITY_DN87279_c0_g1_i2	neutrophil elastase
TRINITY_DN94196_c0_g1_i2	high affinity immunoglobulin epsilon receptor subunit alpha isoform X1
TRINITY_DN74080_c0_g1_i1	---NA---
TRINITY_DN39114_c0_g1_i1	tetraspanin-7 isoform X1
TRINITY_DN96603_c0_g2_i1	voltage-dependent L-type calcium channel subunit beta-4 isoform X6
TRINITY_DN33618_c0_g1_i2	cbp p300-interacting transactivator 2 isoform X1
TRINITY_DN98701_c0_g1_i1	---NA---
TRINITY_DN91896_c0_g1_i1	UPF0545 C22orf39 homolog isoform X1
TRINITY_DN91158_c0_g1_i1	---NA---
TRINITY_DN79057_c0_g1_i1	---NA---
TRINITY_DN19930_c0_g1_i1	---NA---
TRINITY_DN89261_c0_g1_i1	isocitrate dehydrogenase [NADP] mitochondrial isoform X3
TRINITY_DN99898_c2_g1_i1	thymocyte nuclear 1 isoform X2
TRINITY_DN45153_c0_g1_i1	membrane transport XK
TRINITY_DN71054_c0_g1_i1	---NA---
TRINITY_DN99093_c0_g2_i1	vasoactive intestinal polypeptide receptor 2-like
TRINITY_DN114624_c0_g2_i1	---NA---
TRINITY_DN114623_c1_g1_i1	---NA---
TRINITY_DN114644_c1_g1_i1	hypothetical protein I79_000366
TRINITY_DN113555_c1_g1_i1	---NA---
TRINITY_DN115964_c0_g1_i9	beta-enolase isoform X2
TRINITY_DN115993_c1_g1_i1	60S ribosomal L36a isoform X1
TRINITY_DN116286_c0_g1_i16	tRNA (adenine(58)-N(1))-methyltransferase non-catalytic subunit TRM6
TRINITY_DN116227_c0_g2_i1	TPA: hypothetical protein BOS_7869
TRINITY_DN116205_c2_g1_i8	mitochondrial thiamine pyrophosphate carrier
TRINITY_DN121593_c0_g1_i2	regulator of G- signaling 14 isoform X1
TRINITY_DN121574_c0_g1_i10	calcium-binding and coiled-coil domain-containing 2 isoform X1
TRINITY_DN121502_c13_g1_i3	U4 U6 small nuclear ribonucleo Prp3 isoform X1
TRINITY_DN117700_c0_g4_i1	zinc finger 148 isoform X1
TRINITY_DN118975_c0_g2_i1	V-set and transmembrane domain-containing 1
TRINITY_DN118911_c0_g1_i1	---NA---
TRINITY_DN118932_c0_g1_i9	vacuolar sorting-associated 29 isoform X2
TRINITY_DN118998_c0_g1_i2	TPA: spleen trypsin inhibitor I precursor
TRINITY_DN118998_c0_g1_i3	TPA: spleen trypsin inhibitor I precursor
TRINITY_DN122654_c0_g1_i29	PREDICTED: uncharacterized protein C7orf43 homolog, partial
TRINITY_DN122607_c0_g1_i3	transmembrane 2
TRINITY_DN122665_c9_g1_i1	NXPE family member 4-
TRINITY_DN122622_c0_g1_i7	LIM and senescent cell antigen-like-containing domain 1 isoform X6
TRINITY_DN122689_c0_g2_i4	ligand-dependent nuclear receptor corepressor isoform X1
TRINITY_DN122677_c1_g3_i7	zona pellucida sperm-binding 3 receptor
TRINITY_DN122692_c0_g1_i5	nucleolar 12
TRINITY_DN122661_c13_g4_i8	DCC-interacting 13-alpha
TRINITY_DN122682_c0_g2_i12	TBC1 domain family member 17 isoform X1
TRINITY_DN120934_c0_g1_i1	interleukin-1 receptor type 1 isoform X1
TRINITY_DN120976_c10_g7_i1	cis-aconitate decarboxylase
TRINITY_DN120995_c2_g2_i9	glycerophosphocholine phosphodiesterase GPCPD1 isoform X2
TRINITY_DN120903_c1_g2_i6	pescadillo homolog isoform X1
TRINITY_DN120919_c10_g8_i1	zinc finger 782
TRINITY_DN120964_c1_g2_i6	histone-lysine N-methyltransferase 2D isoform X6
TRINITY_DN120979_c0_g1_i5	sodium-independent sulfate anion transporter
TRINITY_DN121869_c3_g9_i9	myeloid differentiation primary response 88 isoform X2
TRINITY_DN121810_c0_g1_i5	centrosomal of 95 kDa isoform X2
TRINITY_DN121865_c2_g2_i7	---NA---
TRINITY_DN121801_c3_g3_i1	---NA---
TRINITY_DN121829_c2_g4_i2	induced myeloid leukemia cell differentiation Mcl-1
TRINITY_DN121879_c4_g3_i2	mediator of RNA polymerase II transcription subunit 12 -like
TRINITY_DN121879_c4_g4_i3	P2Y purinoceptor 12 isoform X1
TRINITY_DN121857_c4_g1_i1	ras-related Rap-2c-like
TRINITY_DN117459_c0_g1_i2	cytosolic phospholipase A2
TRINITY_DN117461_c0_g1_i1	sepiapterin reductase
TRINITY_DN117409_c0_g1_i6	caldesmon isoform X2
TRINITY_DN117427_c1_g1_i4	F-box only 30 isoform X1
TRINITY_DN117490_c2_g2_i5	R3H domain-containing 4 isoform X3
TRINITY_DN100954_c0_g1_i1	---NA---
TRINITY_DN116443_c0_g1_i1	T29097pro-pol-dUTPase poly - murine endogenous retrovirus ERV-L (fragment)
TRINITY_DN116404_c0_g1_i1	hypothetical protein M91_04059
TRINITY_DN116485_c0_g1_i1	chloride intracellular channel 4
TRINITY_DN116442_c2_g1_i2	delta homolog 2 isoform X2
TRINITY_DN116480_c0_g1_i2	sperm-associated antigen 5 isoform X1
TRINITY_DN123553_c1_g2_i1	Zinc finger 367
TRINITY_DN123553_c6_g1_i10	sarcoplasmic endoplasmic reticulum calcium ATPase 2
TRINITY_DN123592_c3_g1_i1	sn1-specific diacylglycerol lipase beta isoform X2
TRINITY_DN123557_c8_g4_i2	PREDICTED: uncharacterized protein LOC101906526 isoform X2
TRINITY_DN123561_c7_g2_i1	---NA---
TRINITY_DN123591_c0_g5_i2	ras-responsive element-binding 1 isoform X1
TRINITY_DN123519_c1_g1_i4	integrin alpha-4
TRINITY_DN123519_c1_g1_i5	integrin alpha-4 isoform X2
TRINITY_DN123519_c1_g1_i9	integrin alpha-4
TRINITY_DN123582_c1_g1_i4	protransforming growth factor alpha-like isoform X2
TRINITY_DN123515_c3_g4_i6	unc-13 homolog D isoform X2
TRINITY_DN123500_c8_g1_i1	---NA---
TRINITY_DN123500_c8_g3_i9	cysteine-rich secretory LCCL domain-containing 2 isoform X1
TRINITY_DN123572_c0_g3_i6	src kinase-associated phospho 2
TRINITY_DN123514_c1_g3_i7	DNA-directed RNA polymerase III subunit RPC2
TRINITY_DN123571_c5_g2_i2	b- and T-lymphocyte attenuator isoform X1
TRINITY_DN123571_c5_g2_i6	b- and T-lymphocyte attenuator isoform X1
TRINITY_DN123579_c7_g1_i1	interferon-induced with tetratricopeptide repeats 3 isoform X1
TRINITY_DN102569_c0_g1_i1	---NA---
TRINITY_DN124216_c4_g7_i8	dixin isoform X9
TRINITY_DN124209_c2_g1_i7	serine threonine- kinase Sgk1-
TRINITY_DN124209_c2_g2_i9	serine threonine- kinase Sgk1 isoform X1
TRINITY_DN124275_c3_g1_i1	---NA---
TRINITY_DN124275_c4_g3_i7	T-cell receptor gamma chain C region isoform X2
TRINITY_DN124203_c11_g6_i1	Leukotriene A-4 hydrolase
TRINITY_DN124255_c1_g1_i9	---NA---
TRINITY_DN106460_c0_g1_i2	c-X-C chemokine receptor type 6
TRINITY_DN120311_c6_g1_i3	citrate mitochondrial
TRINITY_DN120307_c0_g1_i4	nuclear envelope pore membrane POM 121C-like isoform X1
TRINITY_DN120302_c1_g2_i1	nuclear MDM1
TRINITY_DN120337_c1_g1_i6	tumor necrosis factor ligand superfamily member 13B
TRINITY_DN126341_c0_g1_i1	complement C1q subcomponent subunit A
TRINITY_DN124622_c0_g1_i2	gamma-secretase subunit APH-1B isoform X1
TRINITY_DN124602_c10_g4_i2	---NA---
TRINITY_DN124682_c1_g2_i8	rho GTPase-activating 25 isoform X2
TRINITY_DN124685_c6_g3_i7	bromodomain adjacent to zinc finger domain 2A isoform X5
TRINITY_DN124658_c5_g1_i5	probable UDP-sugar transporter SLC35A5 isoform X1
TRINITY_DN124691_c0_g3_i25	filamin-A isoform X2
TRINITY_DN124625_c1_g4_i6	heterogeneous nuclear ribonucleo L isoform X2
TRINITY_DN124625_c1_g4_i27	heterogeneous nuclear ribonucleo L isoform X4
TRINITY_DN124610_c10_g1_i14	histidine ammonia-lyase isoform X1
TRINITY_DN124614_c0_g2_i2	tumor necrosis factor alpha-induced 2-like isoform X4
TRINITY_DN124659_c1_g3_i3	immunoglobulin superfamily member 2
TRINITY_DN124673_c3_g9_i1	---NA---
TRINITY_DN124646_c1_g1_i1	cytosolic 5 -nucleotidase 3A isoform X1
TRINITY_DN115435_c1_g1_i1	mothers against decapentaplegic homolog 6 isoform X2
TRINITY_DN115449_c0_g2_i1	SHC SH2 domain-binding 1
TRINITY_DN121993_c1_g1_i6	Protein ZNF673, partial
TRINITY_DN121986_c2_g1_i1	solute carrier family 23 member 2
TRINITY_DN121997_c0_g3_i1	interleukin-12 polypeptide
TRINITY_DN121997_c0_g4_i1	interleukin-12 subunit beta precursor
TRINITY_DN118722_c1_g2_i1	thioredoxin domain-containing 16 isoform X1
TRINITY_DN118700_c0_g1_i2	---NA---
TRINITY_DN118734_c0_g1_i1	CCNT1 protein
TRINITY_DN115746_c0_g1_i1	methylated-DNA-- -cysteine methyltransferase
TRINITY_DN121614_c4_g2_i7	E3 ubiquitin- ligase RNF14 isoform X2
TRINITY_DN121686_c0_g1_i3	Zinc transporter
TRINITY_DN121647_c0_g2_i5	heterogeneous nuclear ribonucleo L-like isoform X1
TRINITY_DN121627_c0_g1_i2	TPA: KIAA0232 gene product-like
TRINITY_DN121675_c2_g1_i1	LRR and PYD domains-containing 13 isoform X2
TRINITY_DN121699_c4_g1_i11	tRNA (cytidine(32) guanosine(34)-2 -O)-methyltransferase isoform X1
TRINITY_DN121695_c1_g1_i4	---NA---
TRINITY_DN123402_c1_g2_i4	T-cell acute lymphocytic leukemia 1 isoform X2
TRINITY_DN123402_c1_g2_i12	T-cell acute lymphocytic leukemia 1 isoform X2
TRINITY_DN123407_c2_g1_i2	C-X-C chemokine receptor type 2
TRINITY_DN123443_c1_g1_i2	deoxyhypusine synthase isoform X2
TRINITY_DN123433_c1_g1_i2	transmembrane C1orf162 homolog isoform X2
TRINITY_DN123415_c6_g2_i10	nuclear factor of activated T-cells 5 isoform X4
TRINITY_DN123431_c4_g3_i5	P-selectin glyco ligand 1 isoform X1
TRINITY_DN125023_c5_g2_i1	DNA mismatch repair Mlh3
TRINITY_DN125080_c7_g1_i13	sn1-specific diacylglycerol lipase
TRINITY_DN125090_c2_g3_i1	transmembrane 9 superfamily member 1 isoform X4
TRINITY_DN125037_c13_g1_i1	cadherin-4 isoform X1
TRINITY_DN125040_c1_g6_i1	set1 Ash2 histone methyltransferase complex subunit ASH2 isoform X1
TRINITY_DN125083_c2_g3_i2	sodium potassium calcium exchanger mitochondrial isoform X1
TRINITY_DN125002_c0_g2_i14	centrosomal of 104 kDa isoform X1
TRINITY_DN119101_c8_g1_i2	urokinase plasminogen activator surface receptor isoform X2
TRINITY_DN119110_c0_g1_i3	A disintegrin and metallo ase with thrombospondin motifs
TRINITY_DN119164_c0_g2_i2	origin recognition complex subunit 1 isoform X1
TRINITY_DN119117_c2_g1_i7	integral membrane 2B
TRINITY_DN119175_c0_g1_i3	unconventional myosin-Vb-like
TRINITY_DN120591_c6_g3_i1	---NA---
TRINITY_DN120553_c0_g2_i3	---NA---
TRINITY_DN120584_c1_g1_i4	serine threonine- kinase endoribonuclease IRE1
TRINITY_DN120551_c9_g5_i4	T-cell immunomodulatory precursor
TRINITY_DN118007_c0_g1_i6	tetratricopeptide repeat 9C
TRINITY_DN118042_c7_g4_i1	HLA class I histocompatibility B-73 alpha chain-like
TRINITY_DN122173_c1_g1_i6	integrator complex subunit 10 isoform X2
TRINITY_DN122191_c3_g1_i1	hypothetical protein A6R68_06987
TRINITY_DN122142_c7_g4_i17	---NA---
TRINITY_DN106621_c2_g2_i1	FAM185A isoform X4
TRINITY_DN106335_c0_g1_i1	phosphatidylinositol 4-phosphate 5-kinase type-1 beta isoform X1
TRINITY_DN116120_c0_g1_i1	---NA---
TRINITY_DN116173_c0_g1_i1	---NA---
TRINITY_DN123156_c2_g4_i1	tumor p53-inducible nuclear 1 isoform X1
TRINITY_DN123146_c0_g5_i1	sarcolemmal membrane-associated isoform X15
TRINITY_DN123199_c8_g1_i14	DENN domain-containing 5A
TRINITY_DN123198_c14_g2_i1	---NA---
TRINITY_DN123180_c1_g2_i9	rab-3A-interacting isoform X1
TRINITY_DN123194_c6_g1_i2	tetratricopeptide repeat 33 isoform X1
TRINITY_DN123194_c6_g6_i1	---NA---
TRINITY_DN121450_c3_g3_i6	PREDICTED: exportin-6, partial
TRINITY_DN121450_c3_g3_i8	PREDICTED: exportin-6, partial
TRINITY_DN121472_c1_g1_i1	prostaglandin E2 receptor EP2 subtype
TRINITY_DN121467_c3_g5_i8	cas scaffolding family member 4 isoform X1
TRINITY_DN121461_c9_g2_i2	ATP-binding cassette sub-family A member 6
TRINITY_DN121410_c0_g3_i5	F-box only 11
TRINITY_DN121438_c0_g1_i5	calcium calmodulin-dependent kinase type 1
TRINITY_DN121438_c0_g1_i9	calcium calmodulin-dependent kinase type 1
TRINITY_DN121416_c8_g2_i1	PREDICTED: uncharacterized protein LOC100984005 isoform X1
TRINITY_DN121442_c6_g1_i2	allograft inflammatory factor 1
TRINITY_DN121442_c6_g1_i3	allograft inflammatory factor 1
TRINITY_DN121455_c3_g1_i2	T-cell- activating receptor on myeloid cells 1 isoform X3
TRINITY_DN121469_c1_g5_i1	kynurenine alpha-aminoadipate mitochondrial-like
TRINITY_DN121433_c0_g2_i1	sperm acrosome membrane-associated 4-like isoform X1
TRINITY_DN121482_c6_g1_i1	sorting nexin-13
TRINITY_DN124482_c9_g3_i11	terminal uridylyltransferase 7 isoform X3
TRINITY_DN124462_c7_g3_i10	hypothetical protein, partial
TRINITY_DN124462_c7_g3_i13	E3 ubiquitin- ligase HECW2 isoform X6
TRINITY_DN124416_c4_g1_i2	---NA---
TRINITY_DN124469_c5_g2_i1	---NA---
TRINITY_DN124465_c8_g2_i3	---NA---
TRINITY_DN124493_c15_g1_i1	elastin isoform X1
TRINITY_DN124493_c16_g1_i1	T-lymphocyte activation antigen CD86 isoform X2
TRINITY_DN124493_c17_g1_i3	PREDICTED: sorcin-like
TRINITY_DN125404_c1_g4_i11	mitogen-activated kinase kinase kinase kinase 2 isoform X6
TRINITY_DN125495_c7_g1_i1	FAM185A isoform X4
TRINITY_DN125436_c0_g1_i1	ABC transporter C family member 8 isoform X1
TRINITY_DN125476_c15_g1_i1	transposase
TRINITY_DN125476_c15_g1_i3	transposase
TRINITY_DN116697_c0_g1_i3	phorbol-12-myristate-13-acetate-induced 1
TRINITY_DN116603_c2_g1_i2	splicing arginine serine-rich isoform CRA_a
TRINITY_DN116664_c1_g2_i3	biliverdin reductase A
TRINITY_DN122463_c0_g2_i7	TPA: U11 U12 snRNP 48K-like isoform 1
TRINITY_DN122497_c4_g4_i5	junctional adhesion molecule-like
TRINITY_DN122497_c4_g4_i11	junctional adhesion molecule-like
TRINITY_DN122424_c0_g2_i5	FERM domain-containing 4B isoform X3
TRINITY_DN123387_c4_g5_i1	vascular non-inflammatory molecule 2 isoform X1
TRINITY_DN123387_c4_g5_i2	vascular non-inflammatory molecule 2 isoform X1
TRINITY_DN123387_c4_g7_i2	myomegalin isoform X18
TRINITY_DN123389_c1_g1_i8	centrosomal of 85 kDa-like isoform X1
TRINITY_DN123399_c1_g2_i1	---NA---
TRINITY_DN123366_c2_g1_i4	hCG1813000
TRINITY_DN115289_c1_g1_i2	---NA---
TRINITY_DN107930_c0_g1_i1	interleukin-12 receptor subunit beta-2 isoform X1
TRINITY_DN177643_c0_g1_i1	thymocyte nuclear 1 isoform X2
TRINITY_DN110073_c0_g1_i2	platelet factor 4
TRINITY_DN115167_c0_g2_i1	---NA---
TRINITY_DN109441_c0_g2_i1	PREDICTED: LOW QUALITY PROTEIN: uncharacterized protein C15orf52 homolog
TRINITY_DN119296_c2_g1_i1	---NA---
TRINITY_DN119208_c0_g3_i12	RNA-binding with serine-rich domain 1 isoform X1
TRINITY_DN119234_c0_g1_i1	attractin isoform X8
TRINITY_DN119258_c3_g1_i1	---NA---
TRINITY_DN119247_c1_g3_i1	---NA---
TRINITY_DN119200_c7_g1_i1	sentrin-specific protease 2 isoform X1
TRINITY_DN122307_c1_g1_i6	zinc finger and BTB domain-containing 41
TRINITY_DN122365_c2_g3_i2	p38 (plasmid)
TRINITY_DN117877_c0_g1_i2	oxysterols receptor LXR-alpha isoform X3
TRINITY_DN124501_c1_g1_i1	macrophage scavenger receptor types I and II-like isoform X2
TRINITY_DN124595_c1_g9_i5	pleckstrin homology domain-containing family M member 3 isoform X1
TRINITY_DN124545_c0_g1_i5	antigen peptide transporter 2
TRINITY_DN124597_c15_g1_i1	HAUS augmin-like complex subunit 4 isoform X1
TRINITY_DN124572_c0_g6_i13	phosphatase 1 regulatory subunit 21
TRINITY_DN123800_c5_g2_i6	ATP-dependent RNA helicase DHX29
TRINITY_DN123870_c3_g5_i1	TPA: coiled-coil domain containing 112
TRINITY_DN123809_c0_g3_i1	transcription initiation factor TFIID subunit 5-
TRINITY_DN123865_c7_g2_i7	alpha- kinase 1 isoform X9
TRINITY_DN123844_c0_g1_i9	ubiquitin carboxyl-terminal hydrolase 11 isoform X5
TRINITY_DN123883_c0_g1_i2	sialic acid-binding Ig-like lectin 14 isoform X2
TRINITY_DN123885_c2_g8_i5	CX3C chemokine receptor 1 isoform X1
TRINITY_DN123882_c1_g1_i4	sterol O-acyltransferase 1 isoform X2
TRINITY_DN123864_c6_g1_i13	kelch domain-containing 3 isoform X1
TRINITY_DN114047_c1_g1_i1	PREDICTED: uncharacterized protein LOC106701213 isoform X1
TRINITY_DN114057_c1_g3_i1	oxysterols receptor LXR-alpha isoform X4
TRINITY_DN114049_c0_g1_i1	corticosteroid-binding globulin isoform X2
TRINITY_DN122031_c10_g2_i13	integrin-linked kinase
TRINITY_DN122056_c3_g5_i1	myomegalin isoform X18
TRINITY_DN122095_c10_g1_i1	---NA---
TRINITY_DN122095_c10_g6_i2	EF-hand calcium-binding domain-containing 1 isoform X5
TRINITY_DN122053_c5_g3_i1	stromal cell-derived factor 2 isoform X2
TRINITY_DN122078_c1_g5_i3	tripartite motif-containing 6-like isoform X1
TRINITY_DN122078_c1_g5_i7	tripartite motif-containing 6 isoform X1
TRINITY_DN122078_c1_g7_i1	---NA---
TRINITY_DN122028_c7_g3_i3	solute carrier family 40 member 1-
TRINITY_DN122093_c0_g3_i13	regulator of G- signaling 3 isoform X3
TRINITY_DN117944_c1_g1_i1	natural cytotoxicity triggering receptor 3 ligand 1-like
TRINITY_DN117952_c18_g2_i4	pseudouridine-5 -phosphatase isoform X5
TRINITY_DN110732_c0_g1_i1	tachykinin-3 isoform X1
TRINITY_DN114510_c0_g1_i2	nucleobindin-2 isoform X1
TRINITY_DN114531_c0_g1_i1	dyslexia susceptibility 1 candidate gene 1 isoform X5
TRINITY_DN118285_c9_g3_i10	TBC1 domain family member 10B
TRINITY_DN118248_c0_g1_i3	interleukin-1 receptor-associated kinase 3 isoform X1
TRINITY_DN118280_c6_g2_i4	MAGUK p55 subfamily member 5 isoform X3
TRINITY_DN111544_c0_g2_i2	---NA---
TRINITY_DN120798_c7_g1_i1	Acyl-coenzyme A thioesterase
TRINITY_DN120798_c14_g1_i1	DDX3X isoform 11
TRINITY_DN120798_c14_g1_i2	ATP-dependent RNA helicase DDX3X
TRINITY_DN120748_c7_g2_i3	B-cell lymphoma 6
TRINITY_DN120748_c7_g2_i8	B-cell lymphoma 6
TRINITY_DN105915_c2_g1_i1	---NA---
TRINITY_DN122537_c0_g4_i8	P2X purinoceptor 5 isoform X2
TRINITY_DN122599_c2_g4_i1	---NA---
TRINITY_DN122572_c1_g2_i1	lipopolysaccharide-induced tumor necrosis factor-alpha factor homolog isoform X1
TRINITY_DN103870_c0_g1_i1	Protein ZNF673, partial
TRINITY_DN103874_c0_g1_i1	isocitrate dehydrogenase [NADP] mitochondrial isoform X3
TRINITY_DN109375_c0_g3_i2	hypothetical protein M91_05097, partial
TRINITY_DN119696_c7_g4_i2	metallo ase inhibitor 2 isoform X3
TRINITY_DN124395_c5_g1_i1	---NA---
TRINITY_DN124395_c6_g3_i1	adhesion G -coupled receptor E1 isoform X3
TRINITY_DN124390_c6_g1_i5	inactive deoxyuridine 5 -triphosphate nucleotidohydrolase FLJ16323
TRINITY_DN124390_c6_g1_i7	c-C motif chemokine 23 isoform X2
TRINITY_DN124386_c0_g4_i9	probable phospholipid-transporting ATPase IF isoform X2
TRINITY_DN124332_c5_g3_i4	carbohydrate sulfotransferase 11
TRINITY_DN124377_c8_g2_i1	---NA---
TRINITY_DN124335_c7_g4_i2	LINE-1 element ORF2 ( )
TRINITY_DN124335_c7_g4_i5	pantothenate kinase 1 isoform X3
TRINITY_DN124375_c0_g3_i5	endothelin-converting enzyme 1-like isoform X2
TRINITY_DN124312_c0_g1_i15	procollagen galactosyltransferase 1 isoform X1
TRINITY_DN124344_c0_g4_i11	sperm-associated antigen 7
TRINITY_DN125163_c4_g2_i6	coatomer subunit beta isoform X3
TRINITY_DN125167_c2_g1_i3	LRR and PYD domains-containing 1 isoform X4
TRINITY_DN125178_c3_g3_i3	---NA---
TRINITY_DN125165_c1_g2_i2	ectonucleotide pyrophosphatase phosphodiesterase family member 5 isoform X1
TRINITY_DN126019_c0_g1_i2	fibrous sheath-interacting 2-like isoform X2
TRINITY_DN126061_c2_g1_i1	leukocyte immunoglobulin-like receptor subfamily B member 3-like isoform X2
TRINITY_DN107451_c0_g1_i1	PREDICTED: LOW QUALITY PROTEIN: uncharacterized protein LOC105093898
TRINITY_DN121110_c0_g1_i1	membralin-like protein
TRINITY_DN121102_c9_g1_i5	interleukin-13 receptor subunit alpha-1
TRINITY_DN121157_c2_g1_i4	Retrovirus-related Pol poly LINE-1
TRINITY_DN121124_c14_g1_i1	Retrovirus-related Pol poly LINE-1
TRINITY_DN124942_c8_g1_i4	---NA---
TRINITY_DN124917_c2_g4_i8	solute carrier family 23 member 2-like isoform X2
TRINITY_DN124946_c4_g1_i6	leucine-rich repeat flightless-interacting 1 isoform X2
TRINITY_DN124994_c1_g2_i3	transforming growth factor-beta-induced ig-h3
TRINITY_DN124944_c6_g2_i10	ankyrin repeat and FYVE domain-containing 1 isoform X2
TRINITY_DN124944_c6_g2_i16	ankyrin repeat and FYVE domain-containing 1 isoform X2
TRINITY_DN124996_c6_g1_i6	bridging integrator 2 isoform X1
TRINITY_DN110394_c0_g1_i1	retinol dehydrogenase 12-like
TRINITY_DN123981_c3_g3_i2	cytochrome c oxidase assembly COX15 homolog
TRINITY_DN123949_c3_g4_i7	XIAP-associated factor 1 isoform X1
TRINITY_DN123930_c0_g2_i7	leucine-rich repeat-containing 71
TRINITY_DN123967_c3_g1_i1	guanine nucleotide-binding G(q) subunit alpha
TRINITY_DN123918_c1_g3_i16	RING finger and SPRY domain-containing 1
TRINITY_DN123903_c4_g2_i1	C5a anaphylatoxin chemotactic receptor 1
TRINITY_DN116908_c0_g1_i1	disks large-associated 5 isoform X1
TRINITY_DN116930_c5_g1_i4	galectin-3-like isoform X2
TRINITY_DN116930_c5_g1_i5	galectin-3-like isoform X2
TRINITY_DN116993_c0_g1_i2	---NA---
TRINITY_DN124132_c4_g1_i3	hypothetical protein M91_21372, partial
TRINITY_DN124132_c4_g1_i4	hypothetical protein M91_21372, partial
TRINITY_DN124107_c2_g3_i8	PRRC2B isoform X5
TRINITY_DN124101_c0_g1_i2	NEDD4-like E3 ubiquitin- ligase WWP2
TRINITY_DN124142_c0_g1_i1	isocitrate dehydrogenase [NADP] mitochondrial isoform X3
TRINITY_DN124161_c3_g1_i19	FAM135A isoform X1
TRINITY_DN124161_c3_g1_i22	FAM135A isoform X3
TRINITY_DN119353_c0_g1_i1	PREDICTED: uncharacterized protein LOC101112542 isoform X2
TRINITY_DN119384_c5_g7_i5	mitogen-activated kinase kinase kinase 2
TRINITY_DN119301_c0_g2_i2	neuropilin-1 isoform X2
TRINITY_DN104018_c0_g1_i1	---NA---
TRINITY_DN126563_c0_g1_i1	AF400439_1regulated in glioma
TRINITY_DN119728_c1_g2_i1	---NA---
TRINITY_DN119725_c10_g1_i1	opalin isoform X1
TRINITY_DN119729_c0_g1_i1	dual specificity phosphatase 1
TRINITY_DN119729_c0_g1_i2	dual specificity phosphatase 1
TRINITY_DN119729_c0_g1_i3	dual specificity phosphatase 1
TRINITY_DN119779_c1_g1_i1	---NA---
TRINITY_DN119782_c4_g3_i5	40S ribosomal SA
TRINITY_DN119722_c1_g3_i3	C-terminal-binding 2-like
TRINITY_DN119796_c0_g1_i1	---NA---
TRINITY_DN119731_c4_g1_i1	plasminogen activator inhibitor 2-like isoform X1
TRINITY_DN122922_c0_g1_i14	tRNA methyltransferase 10 homolog B
TRINITY_DN122900_c1_g2_i1	tubulin beta-1 chain
TRINITY_DN122953_c1_g3_i3	TPA: sialic acid binding Ig-like lectin 5-like
TRINITY_DN122978_c1_g8_i1	prolyl 4-hydroxylase subunit alpha-1 isoform X1
TRINITY_DN122979_c9_g5_i5	ubiquitin-conjugating enzyme E2G 1 (UBC7 yeast) isoform CRA_d
TRINITY_DN122908_c0_g3_i5	MAD2L1-binding isoform X1
TRINITY_DN117108_c0_g1_i7	fatty aldehyde dehydrogenase isoform X1
TRINITY_DN109235_c0_g1_i1	transcription factor IIIB 90 kDa subunit isoform X1
TRINITY_DN121744_c6_g1_i2	cis-aconitate decarboxylase-like
TRINITY_DN121744_c6_g1_i3	cis-aconitate decarboxylase
TRINITY_DN121705_c2_g2_i10	glutamine synthetase isoform X1
TRINITY_DN121770_c8_g1_i1	tetratricopeptide repeat 13 isoform X5
TRINITY_DN121773_c6_g2_i1	WD repeat and SOCS box-containing 1 isoform X4
TRINITY_DN121789_c8_g1_i7	TPA: RAF proto-oncogene serine threonine-
TRINITY_DN121782_c1_g1_i11	long-chain-fatty-acid-- ligase 5 isoform X3
TRINITY_DN109658_c0_g1_i1	hypothetical protein
TRINITY_DN116736_c0_g1_i1	hypothetical protein CB1_001692003
TRINITY_DN116790_c0_g3_i1	mast cell-expressed membrane 1 isoform X2
TRINITY_DN115532_c0_g1_i1	---NA---
TRINITY_DN115540_c0_g2_i1	SH2 domain-containing adapter E
TRINITY_DN115549_c0_g1_i1	xanthine dehydrogenase oxidase-like
TRINITY_DN115586_c0_g1_i1	---NA---
TRINITY_DN110914_c0_g1_i1	uncharacterized protein LOC111176311
TRINITY_DN114708_c0_g2_i1	TPA: syndecan 4-like
TRINITY_DN117686_c0_g3_i6	leukocyte elastase inhibitor isoform X1
TRINITY_DN117671_c1_g2_i3	group XV phospholipase A2
TRINITY_DN111672_c0_g2_i2	ADP-ribosylation factor 10
TRINITY_DN125737_c2_g4_i12	E3 ubiquitin- ligase
TRINITY_DN125769_c2_g3_i2	carcinoembryonic antigen-related cell adhesion molecule 6-like isoform X3
TRINITY_DN125702_c7_g1_i4	---NA---
TRINITY_DN125734_c2_g1_i11	centrosomal KIAA1731 homolog isoform X1
TRINITY_DN125792_c7_g3_i15	beta-glucuronidase isoform X1
TRINITY_DN125753_c1_g3_i15	ubiquitin-conjugating enzyme E2 O isoform X1
TRINITY_DN125759_c10_g1_i2	hypothetical protein Celaphus_00013952
TRINITY_DN125771_c3_g4_i3	signal-regulatory beta-1-like isoform X1
TRINITY_DN125718_c1_g2_i8	small subunit processome component 20 homolog isoform X1
TRINITY_DN125712_c8_g3_i9	poly [ADP-ribose] polymerase 14
TRINITY_DN122793_c10_g4_i12	TRMT1 isoform X3
TRINITY_DN122718_c2_g1_i12	cell division control 45 homolog
TRINITY_DN122781_c0_g1_i1	baculoviral IAP repeat-containing 5
TRINITY_DN122772_c0_g1_i1	myomegalin isoform X18
TRINITY_DN122768_c0_g2_i2	WD repeat domain phosphoinositide-interacting 3 isoform X2
TRINITY_DN122777_c9_g1_i1	---NA---
TRINITY_DN122779_c4_g4_i11	oral-facial-digital syndrome 1 isoform X5
TRINITY_DN122712_c0_g4_i1	nucleolar and spindle-associated 1 isoform X1
TRINITY_DN108451_c1_g1_i1	hypothetical protein M91_06506
TRINITY_DN118392_c3_g3_i12	HIDE1 isoform X2
TRINITY_DN118392_c3_g3_i15	HIDE1 isoform X2
TRINITY_DN118315_c0_g2_i1	maspardin isoform X1
TRINITY_DN118366_c1_g1_i1	---NA---
TRINITY_DN118369_c2_g1_i7	proto-oncogene c-Fos
TRINITY_DN118340_c1_g1_i7	phosphatidylinositol 4,5-bisphosphate 3-kinase catalytic subunit gamma isoform
TRINITY_DN118339_c0_g1_i6	CD63 antigen
TRINITY_DN110849_c0_g1_i1	hypothetical protein M91_03811, partial
TRINITY_DN112593_c0_g1_i1	solute carrier family facilitated glucose transporter member 5 isoform
TRINITY_DN123769_c4_g3_i2	RNA-binding 25
TRINITY_DN123769_c4_g3_i4	RNA binding motif isoform CRA_c
TRINITY_DN123738_c0_g1_i12	AP-2 complex subunit alpha-1 isoform X2
TRINITY_DN123722_c2_g2_i2	---NA---
TRINITY_DN123716_c3_g4_i1	symplekin isoform X1
TRINITY_DN123718_c0_g6_i4	SUMO-specific isopeptidase USPL1 isoform X3
TRINITY_DN123714_c3_g1_i1	erythrocyte band 7 integral membrane
TRINITY_DN123725_c1_g3_i5	SGT1 isoform X1
TRINITY_DN124838_c6_g1_i3	---NA---
TRINITY_DN124816_c0_g1_i17	cyclin-L2 isoform X5
TRINITY_DN124852_c6_g2_i3	DNA mismatch repair Msh6 isoform X1
TRINITY_DN124883_c1_g1_i1	T-cell receptor-associated transmembrane adapter 1-like
TRINITY_DN124821_c4_g1_i1	centrosomal of 135 kDa isoform X6
TRINITY_DN124825_c7_g3_i2	---NA---
TRINITY_DN114466_c0_g1_i3	phosphatidylserine synthase 1
TRINITY_DN108856_c0_g1_i4	APC membrane recruitment 1
TRINITY_DN116839_c2_g1_i1	SEC14 domain and spectrin repeat-containing 1 isoform X1
TRINITY_DN125830_c2_g7_i2	antigen isoform X2
TRINITY_DN125876_c1_g4_i2	TSC22D3 isoform
TRINITY_DN125835_c1_g1_i1	transcription intermediary factor 1-alpha-like isoform X1
TRINITY_DN125835_c1_g1_i6	transcription intermediary factor 1-alpha isoform X1
TRINITY_DN125883_c2_g3_i10	E3 ubiquitin- ligase TRIP12 isoform X6
TRINITY_DN112258_c0_g2_i2	---NA---
TRINITY_DN115310_c0_g1_i1	methylated-DNA-- -cysteine methyltransferase
TRINITY_DN122863_c0_g3_i17	POU class transcription factor 2 isoform X3
TRINITY_DN122812_c1_g3_i16	FCH domain only 1 isoform X6
TRINITY_DN122891_c0_g1_i8	PREDICTED: uncharacterized protein C8orf76 homolog
TRINITY_DN122893_c4_g1_i7	metastasis suppressor 1 isoform X4
TRINITY_DN122858_c5_g2_i4	disintegrin and metallo ase domain-containing 17 isoform X1
TRINITY_DN125204_c5_g2_i6	E3 ISG15-- ligase HERC5 isoform X2
TRINITY_DN125288_c2_g3_i1	spectrin beta non-erythrocytic 1 isoform X2
TRINITY_DN125288_c2_g3_i15	spectrin beta non-erythrocytic 1 isoform X3
TRINITY_DN125233_c3_g3_i8	C-ets-1 isoform X3
TRINITY_DN125207_c1_g3_i10	interferon regulatory factor 3
TRINITY_DN125207_c1_g3_i15	interferon regulatory factor 3
TRINITY_DN125251_c4_g1_i21	c-Jun-amino-terminal kinase-interacting 4 isoform X5
TRINITY_DN125227_c0_g2_i3	inactive rhomboid 2 isoform X3
TRINITY_DN125227_c0_g2_i5	inactive rhomboid 2 isoform X3
TRINITY_DN125919_c0_g7_i14	trafficking kinesin-binding 1 isoform X8
TRINITY_DN125913_c4_g2_i3	14-3-3 eta isoform X1
TRINITY_DN125903_c7_g9_i2	zinc finger 90 homolog isoform X1
TRINITY_DN125943_c1_g1_i6	immunoglobulin omega chain-like
TRINITY_DN125953_c3_g2_i12	integrin alpha-M
TRINITY_DN125971_c1_g2_i5	interleukin-32 isoform X1
TRINITY_DN125950_c2_g1_i9	sodium bicarbonate cotransporter 3 isoform X1
TRINITY_DN125904_c2_g2_i7	solute carrier family 12 member 6 isoform X1
TRINITY_DN115860_c0_g1_i4	transmembrane 14C
TRINITY_DN118430_c0_g1_i9	dual specificity phosphatase 26
TRINITY_DN118481_c0_g3_i1	transcription factor Spi-B isoform X3
TRINITY_DN119979_c2_g4_i1	neuroserpin isoform X1
TRINITY_DN119957_c1_g1_i5	FAM149A isoform X3
TRINITY_DN119972_c2_g1_i3	actin-related 2 3 complex subunit 1B
TRINITY_DN119943_c5_g3_i1	LIM domain-containing 1
TRINITY_DN119933_c6_g5_i5	transcription elongation factor A N-terminal and central domain-containing
TRINITY_DN115054_c0_g2_i1	collagen alpha-1(II) chain-like
TRINITY_DN114617_c0_g1_i7	proteasome assembly chaperone 2 isoform X2
TRINITY_DN113585_c0_g2_i1	---NA---
TRINITY_DN121517_c1_g1_i3	zinc finger CCCH-type with G patch domain-containing
TRINITY_DN121525_c9_g2_i4	ceramide synthase 4 isoform X1
TRINITY_DN121525_c9_g3_i4	ceramide synthase 4 isoform X1
TRINITY_DN121569_c8_g3_i2	RNA-binding 38
TRINITY_DN117731_c0_g2_i2	migration and invasion enhancer 1
TRINITY_DN117771_c0_g1_i13	transmembrane adipocyte-associated 1 isoform X2
TRINITY_DN117793_c0_g10_i7	serine threonine- kinase VRK2-like isoform X3
TRINITY_DN118905_c0_g1_i4	ski oncogene
TRINITY_DN118976_c0_g1_i1	---NA---
TRINITY_DN122624_c8_g3_i1	---NA---
TRINITY_DN122620_c0_g4_i9	selenocysteine insertion sequence-binding 2 isoform X5
TRINITY_DN122660_c1_g5_i8	V-set and immunoglobulin domain-containing 10 isoform X3
TRINITY_DN122690_c0_g1_i1	Krueppel-like factor 5
TRINITY_DN122636_c3_g9_i4	Fc receptor-like A isoform X4
TRINITY_DN120945_c6_g8_i1	---NA---
TRINITY_DN120930_c0_g1_i5	mRNA export factor
TRINITY_DN120950_c1_g1_i3	ornithine decarboxylase isoform X1
TRINITY_DN120923_c1_g4_i1	serine incorporator 1
TRINITY_DN120972_c5_g3_i1	mothers against decapentaplegic homolog 6 isoform X2
TRINITY_DN119879_c0_g1_i1	---NA---
TRINITY_DN119876_c0_g2_i1	WD repeat- and FYVE domain-containing 4
TRINITY_DN112610_c0_g1_i1	transcription elongation factor A N-terminal and central domain-containing
TRINITY_DN121849_c5_g1_i14	stAR-related lipid transfer 3 isoform X4
TRINITY_DN121817_c3_g3_i2	USP6 N-terminal isoform X1
TRINITY_DN121863_c0_g2_i2	---NA---
TRINITY_DN121890_c3_g2_i1	arginyl-tRNA-- transferase 1
TRINITY_DN121890_c3_g2_i6	arginyl-tRNA-- transferase 1-
TRINITY_DN121813_c7_g1_i1	interferon alpha-inducible 27 2B isoform X3
TRINITY_DN121843_c4_g8_i2	serine threonine- kinase D2 isoform X1
TRINITY_DN121898_c2_g1_i4	histone deacetylase complex subunit SAP25 isoform X2
TRINITY_DN121898_c2_g1_i7	leucine-rich repeat and calponin homology domain-containing 4 isoform X1
TRINITY_DN118187_c0_g1_i16	polynucleotide 5 -hydroxyl-kinase NOL9
TRINITY_DN118149_c0_g1_i8	THAP domain-containing 3
TRINITY_DN118149_c0_g1_i11	THAP domain-containing 3
TRINITY_DN118186_c0_g1_i5	B-cell antigen receptor complex-associated beta chain isoform X3
TRINITY_DN123577_c0_g5_i11	nuclear factor of activated T- cytoplasmic 1 isoform X6
TRINITY_DN123577_c0_g5_i12	nuclear factor of activated T- cytoplasmic 1 isoform X2
TRINITY_DN123577_c0_g5_i15	nuclear factor of activated T- cytoplasmic 1 isoform X1
TRINITY_DN123552_c2_g1_i2	dipeptidyl peptidase 2 isoform X1
TRINITY_DN123538_c0_g4_i8	neuroblastoma breakpoint family member 12
TRINITY_DN123574_c0_g1_i5	phospholipase B-like 1 isoform X2
TRINITY_DN123512_c3_g1_i1	ADP-ribosyl cyclase 1 isoform X6
TRINITY_DN124244_c4_g1_i5	lysosomal protective
TRINITY_DN124242_c31_g1_i2	---NA---
TRINITY_DN124235_c7_g5_i3	glycerol-3-phosphate transporter isoform X2
TRINITY_DN124210_c1_g1_i8	---NA---
TRINITY_DN124261_c0_g1_i2	mediator of RNA polymerase II transcription subunit 12
TRINITY_DN124657_c1_g2_i28	syntaxin-5 isoform X2
TRINITY_DN124691_c0_g3_i1	filamin-A isoform X5
TRINITY_DN124660_c9_g6_i1	hypothetical protein M91_18885, partial
TRINITY_DN124692_c1_g3_i3	immunoglobulin delta heavy chain secreted
TRINITY_DN124692_c1_g3_i4	immunoglobulin delta heavy chain secreted
TRINITY_DN124605_c4_g2_i14	serine threonine- kinase TAO3
TRINITY_DN124690_c4_g1_i16	UDP-glucose:glyco glucosyltransferase 1 isoform X1
TRINITY_DN124645_c0_g8_i3	uncharacterized protein C6orf132 homolog
TRINITY_DN124601_c4_g1_i10	genetic suppressor element 1 isoform X1
TRINITY_DN121946_c7_g5_i10	N-alpha-acetyltransferase 20 isoform X3
TRINITY_DN121984_c15_g4_i4	3-mercaptopyruvate sulfurtransferase isoform X2
TRINITY_DN121913_c0_g1_i7	CBFA2T3 isoform X1
TRINITY_DN121971_c4_g1_i11	PREDICTED: LOW QUALITY PROTEIN: trophinin
TRINITY_DN118742_c0_g1_i1	---NA---
TRINITY_DN118799_c0_g3_i1	U4 tri-snRNP-associated 1
TRINITY_DN118718_c0_g3_i4	secreted and transmembrane 1A-like
TRINITY_DN121623_c1_g1_i4	splicing suppressor of white-apricot homolog isoform X1
TRINITY_DN121644_c2_g3_i7	methylcrotonoyl- carboxylase subunit mitochondrial isoform X1
TRINITY_DN123443_c1_g1_i17	deoxyhypusine synthase isoform X2
TRINITY_DN123418_c10_g3_i5	S-adenosylmethionine decarboxylase proenzyme
TRINITY_DN123420_c3_g5_i3	activating transcription factor 7-interacting 1 isoform X1
TRINITY_DN123401_c2_g2_i5	WD repeat-containing 59 isoform X4
TRINITY_DN123481_c0_g1_i25	pleckstrin homology domain-containing family M member 2
TRINITY_DN189808_c0_g1_i1	pre-B lymphocyte 3
TRINITY_DN125068_c3_g1_i15	inosine-5 -monophosphate dehydrogenase 2 isoform X2
TRINITY_DN125068_c3_g1_i22	inosine-5 -monophosphate dehydrogenase 2 isoform X3
TRINITY_DN125099_c0_g1_i4	aminopeptidase B
TRINITY_DN125067_c0_g8_i13	retinoblastoma 2 isoform X1
TRINITY_DN125081_c0_g1_i2	structure-specific endonuclease subunit SLX4 isoform X2
TRINITY_DN119123_c0_g1_i1	prospero homeobox 1
TRINITY_DN120580_c1_g4_i2	A44803pG1 - human (fragment)
TRINITY_DN120558_c2_g1_i5	TPA: NEDD4 binding 2-like 2
TRINITY_DN120548_c1_g1_i6	phosphoglycerate mutase 1 isoform X2
TRINITY_DN118000_c3_g1_i1	dnaJ homolog subfamily C member 21 isoform X1
TRINITY_DN122178_c0_g1_i5	regulator of telomere length helicase 1
TRINITY_DN122159_c0_g4_i15	translation initiation factor eIF-2B subunit epsilon isoform X2
TRINITY_DN122138_c2_g1_i10	WASH complex subunit strumpellin isoform X3
TRINITY_DN122150_c0_g3_i2	PQ-loop repeat-containing 3 isoform X2
TRINITY_DN122158_c1_g1_i1	vesicle-trafficking SEC22b precursor
TRINITY_DN122101_c7_g2_i4	---NA---
TRINITY_DN123171_c9_g1_i4	plasma alpha-L-fucosidase
TRINITY_DN121453_c1_g1_i2	WD and tetratricopeptide repeats 1 isoform X4
TRINITY_DN121464_c12_g1_i4	PREDICTED: nucleolin
TRINITY_DN121410_c0_g3_i2	hypothetical protein, partial
TRINITY_DN121494_c3_g1_i2	high mobility group nucleosome-binding domain-containing 4 isoform X1
TRINITY_DN121480_c6_g3_i5	tRNA-specific adenosine deaminase 2
TRINITY_DN121427_c12_g1_i7	radical S-adenosyl methionine domain-containing 2
TRINITY_DN124478_c1_g3_i8	DENN domain-containing
TRINITY_DN124408_c0_g2_i1	PREDICTED: uncharacterized protein LOC106826625
TRINITY_DN124408_c0_g2_i2	isoform CRA_a
TRINITY_DN124408_c0_g2_i4	PREDICTED: uncharacterized protein LOC106826625
TRINITY_DN124490_c0_g1_i3	lymphocyte antigen 75 isoform X1
TRINITY_DN124404_c1_g1_i26	condensin complex subunit 1 isoform X1
TRINITY_DN125429_c2_g2_i6	zinc finger ubi-d4 isoform X1
TRINITY_DN125418_c0_g2_i11	MAU2 chromatid cohesion factor homolog isoform X1
TRINITY_DN125490_c4_g1_i11	hypothetical protein M91_16983, partial
TRINITY_DN116667_c0_g1_i1	---NA---
TRINITY_DN122470_c1_g1_i6	serine arginine repetitive matrix 2 isoform X6
TRINITY_DN122470_c3_g3_i14	chromodomain-helicase-DNA-binding 7 isoform X3
TRINITY_DN122488_c4_g9_i3	serine arginine repetitive matrix 1-like
TRINITY_DN123375_c0_g2_i5	aspartate--tRNA mitochondrial isoform X1
TRINITY_DN123348_c0_g1_i1	cramped-like isoform X1
TRINITY_DN123383_c6_g1_i6	thymidine kinase mitochondrial isoform X1
TRINITY_DN123383_c6_g1_i8	thymidine kinase mitochondrial isoform X7
TRINITY_DN123364_c7_g1_i6	solute carrier family 35 member F2
TRINITY_DN123346_c1_g1_i9	ataxin-2 isoform X4
TRINITY_DN115276_c0_g1_i4	death domain-associated 6 isoform X1
TRINITY_DN113341_c0_g1_i1	H-2 class II histocompatibility E-S beta chain-
TRINITY_DN119205_c1_g1_i1	ADP-ribosyl cyclase cyclic ADP-ribose hydrolase 1 isoform X1
TRINITY_DN119212_c2_g2_i16	sodium-dependent phosphate transporter 1
TRINITY_DN119254_c0_g1_i7	5 -AMP-activated kinase subunit gamma-1 isoform X2
TRINITY_DN124503_c3_g1_i3	extended synaptotagmin-1 isoform X2
TRINITY_DN124503_c3_g1_i19	extended synaptotagmin-1 isoform X2
TRINITY_DN124598_c8_g1_i17	gamma-tubulin complex component 6
TRINITY_DN124532_c0_g1_i2	ubiquitin-conjugating enzyme E2 D1
TRINITY_DN124537_c4_g3_i4	GTP-binding nuclear Ran isoform X1
TRINITY_DN124587_c0_g3_i28	phosphatidylinositol 3,4,5-trisphosphate 5-phosphatase 2 isoform X3
TRINITY_DN124546_c0_g1_i8	SET domain-containing 4
TRINITY_DN124546_c0_g1_i9	SET domain-containing 4
TRINITY_DN124501_c5_g1_i3	---NA---
TRINITY_DN123851_c1_g1_i2	serine incorporator 3
TRINITY_DN123835_c2_g4_i10	mediator of RNA polymerase II transcription subunit 25
TRINITY_DN123899_c6_g7_i11	rho-associated kinase 2 isoform X6
TRINITY_DN123877_c4_g3_i8	peregrin isoform X5
TRINITY_DN123897_c0_g1_i2	FAM86A-like isoform X1
TRINITY_DN123857_c2_g1_i8	alpha-globin transcription factor CP2 isoform X3
TRINITY_DN123827_c1_g1_i3	immunoglobulin omega chain-like
TRINITY_DN123864_c6_g1_i12	kelch domain-containing 3 isoform X1
TRINITY_DN114033_c0_g1_i1	thymocyte nuclear 1 isoform X2
TRINITY_DN122052_c1_g6_i14	probable ribonuclease ZC3H12D
TRINITY_DN122066_c5_g1_i4	signal transducing adapter molecule 2 isoform X1
TRINITY_DN122053_c5_g2_i4	transcription elongation factor SPT6
TRINITY_DN117968_c5_g3_i3	transcriptional adapter 3 isoform X1
TRINITY_DN120655_c0_g1_i3	phosphorylase b kinase gamma catalytic liver testis isoform
TRINITY_DN120686_c1_g2_i1	TBC1 domain family member 13
TRINITY_DN120622_c1_g1_i16	COBW domain-containing 7 isoform X4
TRINITY_DN120681_c3_g2_i5	KAT8 regulatory NSL complex subunit 2 isoform X2
TRINITY_DN118239_c0_g2_i2	transcription factor mitochondrial
TRINITY_DN120709_c6_g3_i1	serine threonine- phosphatase 2B catalytic subunit gamma isoform isoform X4
TRINITY_DN120709_c6_g2_i7	Serine threonine- phosphatase 2B catalytic subunit gamma isoform
TRINITY_DN120749_c2_g2_i13	formin-binding 4 isoform X2
TRINITY_DN120753_c0_g3_i9	p13 MTCP-1
TRINITY_DN120713_c0_g1_i7	apolipo B mRNA editing enzyme catalytic polypeptide-like 3*Z3*
TRINITY_DN120786_c0_g4_i1	transmembrane and coiled-coil domains 3 isoform X1
TRINITY_DN120798_c11_g1_i2	---NA---
TRINITY_DN120762_c1_g5_i13	zinc finger 644 isoform X8
TRINITY_DN122590_c0_g2_i5	CDK5 regulatory subunit-associated 3 isoform X1
TRINITY_DN122584_c2_g2_i1	---NA---
TRINITY_DN119635_c12_g1_i7	RAS guanyl-releasing 2
TRINITY_DN124390_c4_g1_i1	elongation of very long chain fatty acids 2-like
TRINITY_DN124333_c1_g3_i8	zinc finger CCCH domain-containing 18 isoform X4
TRINITY_DN124337_c13_g3_i7	unconventional myosin-Ie isoform X2
TRINITY_DN124304_c0_g3_i9	DENN domain-containing 4B
TRINITY_DN125104_c0_g1_i6	leucine-rich repeat-containing 47
TRINITY_DN125121_c4_g2_i5	6-phosphogluconolactonase isoform X1
TRINITY_DN125122_c0_g4_i8	centrosomal of 120 kDa isoform X1
TRINITY_DN125161_c0_g2_i1	FLJ00328 protein, partial
TRINITY_DN125101_c2_g5_i2	ADP-ribosylation factor 5C-like isoform X4
TRINITY_DN125146_c4_g3_i10	multidrug resistance-associated 1-like
TRINITY_DN125191_c3_g7_i19	CST complex subunit CTC1 isoform X2
TRINITY_DN125195_c0_g1_i4	GRAM domain-containing 4 isoform X6
TRINITY_DN125128_c0_g1_i3	apolipo L3-
TRINITY_DN126058_c10_g3_i1	E3 ubiquitin- ligase RNF213 isoform X2
TRINITY_DN126041_c5_g4_i2	membrane-bound immunoglobulin mu2 heavy chain constant
TRINITY_DN121144_c2_g2_i3	zinc finger CCHC domain-containing 2
TRINITY_DN121169_c0_g2_i11	PREDICTED: protein RCC2
TRINITY_DN124978_c1_g1_i18	baculoviral IAP repeat-containing 2 isoform X1
TRINITY_DN124940_c2_g5_i8	GLTSCR1 isoform X2
TRINITY_DN124940_c2_g5_i10	GLTSCR1 isoform X1
TRINITY_DN124995_c0_g2_i5	von Willebrand factor A domain-containing 8 isoform X5
TRINITY_DN124905_c0_g6_i14	glutaminase kidney mitochondrial-like
TRINITY_DN124982_c5_g1_i2	calcipressin-3 isoform X1
TRINITY_DN124983_c0_g6_i14	ubiquitin carboxyl-terminal hydrolase 40
TRINITY_DN124927_c5_g1_i23	caspase recruitment domain-containing 11 isoform X1
TRINITY_DN124996_c5_g3_i2	EF-hand calcium-binding domain-containing 1-like isoform X3
TRINITY_DN124906_c0_g1_i4	lymphocyte antigen 86
TRINITY_DN123942_c1_g3_i18	peptidyl-prolyl cis-trans isomerase-like 2
TRINITY_DN123930_c0_g2_i4	leucine-rich repeat-containing 71
TRINITY_DN123961_c0_g2_i16	activated CDC42 kinase 1 isoform X4
TRINITY_DN123913_c0_g4_i7	PREDICTED: uncharacterized protein KIAA1107 homolog isoform X1
TRINITY_DN123980_c0_g2_i10	bromodomain-containing 1 isoform X1
TRINITY_DN123962_c2_g3_i2	MORC3 isoform
TRINITY_DN123973_c1_g2_i10	glyco Xg isoform X5
TRINITY_DN106865_c0_g1_i1	hypothetical protein M91_10420, partial
TRINITY_DN124141_c8_g1_i7	coiled-coil domain-containing 50 isoform X3
TRINITY_DN124111_c6_g1_i2	adenosine receptor A2b isoform X3
TRINITY_DN124127_c6_g1_i5	myotubularin-related 5 isoform X5
TRINITY_DN119702_c0_g1_i1	DNA replication licensing factor MCM7 isoform X1
TRINITY_DN119756_c5_g4_i5	tumor necrosis factor alpha-induced 3
TRINITY_DN122915_c0_g1_i9	SH3 domain-binding 2
TRINITY_DN122977_c1_g2_i6	AP-3 complex subunit delta-1 isoform X2
TRINITY_DN117385_c0_g1_i6	probable ATP-dependent RNA helicase DDX20
TRINITY_DN117394_c0_g1_i1	tumor necrosis factor receptor superfamily member 13C
TRINITY_DN117394_c0_g1_i3	tumor necrosis factor receptor superfamily member 13C
TRINITY_DN117199_c0_g1_i1	mitochondrial import receptor subunit TOM22 homolog
TRINITY_DN117145_c2_g1_i1	LORF2_HUMAN ame: Full=LINE-1 retrotransposable element ORF2 Short=ORF2p Includes: ame: Full=Reverse transcriptase Includes: ame: Full=Endonuclease
TRINITY_DN121754_c3_g2_i1	transforming growth factor beta regulator 1 isoform X1
TRINITY_DN117626_c1_g1_i5	BTB POZ domain-containing KCTD17 isoform X1
TRINITY_DN117601_c0_g1_i8	cold shock domain isoform CRA_a
TRINITY_DN117666_c0_g1_i4	CDK5 and ABL1 enzyme substrate 2
TRINITY_DN111660_c0_g1_i1	glycosyltransferase 54 domain-containing -like
TRINITY_DN125745_c0_g3_i6	transformation transcription domain-associated isoform X1
TRINITY_DN125715_c9_g1_i2	1-phosphatidylinositol-4,5-bisphosphate phosphodiesterase gamma-2
TRINITY_DN125770_c3_g2_i11	solute carrier family 41 member 3 isoform X4
TRINITY_DN125774_c9_g3_i9	serine threonine- kinase 11-interacting isoform X1
TRINITY_DN122784_c3_g1_i5	PREDICTED: neurabin-2
TRINITY_DN122770_c1_g1_i1	serine arginine repetitive matrix 2-like isoform X1
TRINITY_DN122770_c1_g1_i9	serine arginine repetitive matrix 2-like isoform X1
TRINITY_DN118318_c0_g1_i1	C21orf2 homolog isoform X1
TRINITY_DN118369_c2_g1_i9	proto-oncogene c-Fos
TRINITY_DN118305_c0_g2_i22	acyl- -binding domain-containing 4 isoform X2
TRINITY_DN107575_c1_g3_i1	Sodium channel type 7 subunit
TRINITY_DN111779_c0_g2_i8	amyloid beta A4 precursor -binding family A member 3
TRINITY_DN123746_c1_g1_i13	T-complex 11 2 isoform X1
TRINITY_DN123776_c0_g4_i7	pericentriolar material 1 isoform X7
TRINITY_DN123762_c1_g3_i29	ankyrin repeat and BTB POZ domain-containing 1
TRINITY_DN123718_c0_g6_i10	SUMO-specific isopeptidase USPL1 isoform X3
TRINITY_DN123715_c0_g1_i21	TPA: tripartite motif-containing 28
TRINITY_DN123748_c2_g2_i11	sialic acid-binding Ig-like lectin 5-like isoform X1
TRINITY_DN123726_c0_g2_i16	TPA: coiled-coil domain containing 61-like
TRINITY_DN123754_c0_g5_i1	transmembrane 168
TRINITY_DN124852_c6_g2_i2	DNA mismatch repair Msh6 isoform X1
TRINITY_DN124836_c0_g1_i1	large proline-rich BAG6 isoform X3
TRINITY_DN124809_c0_g1_i24	diacylglycerol acyltransferase
TRINITY_DN124861_c1_g1_i2	DEP domain-containing 5
TRINITY_DN124861_c1_g1_i17	DEP domain-containing 5
TRINITY_DN124812_c9_g6_i1	---NA---
TRINITY_DN124887_c11_g3_i19	G pathway suppressor 2 isoform X1
TRINITY_DN124806_c0_g3_i3	ribosomal RNA-processing 7 homolog A
TRINITY_DN124805_c0_g8_i21	cytochrome c oxidase subunit 6C-like
TRINITY_DN108387_c0_g1_i2	peptidyl-prolyl cis-trans isomerase FKBP4
TRINITY_DN116859_c0_g3_i1	cytochrome c oxidase assembly COX14 isoform X1
TRINITY_DN125816_c3_g1_i3	interleukin-4 receptor subunit alpha isoform X11
TRINITY_DN125808_c1_g6_i4	zinc finger 652
TRINITY_DN125815_c0_g1_i14	DNA excision repair ERCC-6 isoform X1
TRINITY_DN125823_c7_g2_i1	hypothetical protein M91_15722
TRINITY_DN125892_c2_g3_i3	serine threonine- phosphatase 6 regulatory subunit 3 isoform X1
TRINITY_DN125879_c4_g3_i17	interferon-induced GTP-binding Mx2 isoform X1
TRINITY_DN125804_c16_g1_i14	2 -5 -oligoadenylate synthase 1-like isoform X1
TRINITY_DN125353_c3_g3_i7	intermediate conductance calcium-activated potassium channel 4
TRINITY_DN125353_c3_g3_i8	intermediate conductance calcium-activated potassium channel 4 isoform X1
TRINITY_DN125394_c0_g1_i1	exportin-5 isoform X1
TRINITY_DN125380_c5_g1_i1	---NA---
TRINITY_DN125337_c12_g4_i1	---NA---
TRINITY_DN125362_c2_g1_i5	peptidyl-prolyl cis-trans isomerase G isoform X1
TRINITY_DN123051_c0_g2_i11	leucine-zipper-like transcriptional regulator
TRINITY_DN123072_c2_g8_i12	mitogen-activated kinase kinase kinase 1 isoform X1
TRINITY_DN123095_c1_g4_i1	PREDICTED: LOW QUALITY PROTEIN: uncharacterized protein LOC105610454
TRINITY_DN123095_c1_g4_i3	PREDICTED: LOW QUALITY PROTEIN: uncharacterized protein LOC105610454
TRINITY_DN123095_c1_g4_i4	PREDICTED: LOW QUALITY PROTEIN: uncharacterized protein LOC105610454
TRINITY_DN123063_c2_g4_i1	CMP-N-acetylneuraminate-beta-galactosamide-alpha-2,3-sialyltransferase 2
TRINITY_DN123027_c3_g1_i8	free fatty acid receptor 3
TRINITY_DN123031_c0_g2_i1	S-formylglutathione hydrolase isoform X1
TRINITY_DN123031_c0_g10_i5	S-formylglutathione hydrolase
TRINITY_DN123004_c5_g1_i4	vacuolar sorting-associated 26B
TRINITY_DN123021_c0_g1_i3	mamu class II histocompatibility DR alpha chain-like precursor
TRINITY_DN120178_c4_g2_i3	non-specific lipid-transfer -like isoform X3
TRINITY_DN120118_c6_g1_i1	hCG2012566
TRINITY_DN118633_c4_g4_i1	Zinc finger 367
TRINITY_DN107700_c0_g2_i1	---NA---
TRINITY_DN117543_c0_g1_i12	arrestin domain-containing 1 isoform X1
TRINITY_DN117530_c0_g3_i3	glutaredoxin-3 isoform X2
TRINITY_DN117535_c0_g2_i3	60S ribosomal L30 isoform X2
TRINITY_DN117531_c1_g1_i2	39S ribosomal mitochondrial isoform X2
TRINITY_DN123270_c0_g3_i1	---NA---
TRINITY_DN123279_c0_g1_i1	Ig mu chain C region secreted form isoform X1
TRINITY_DN123228_c7_g1_i2	vimentin, partial
TRINITY_DN123248_c7_g1_i6	synaptotagmin 1 isoform X1
TRINITY_DN123234_c1_g2_i2	45 kDa calcium-binding
TRINITY_DN123249_c0_g1_i1	chromodomain-helicase-DNA-binding 6 isoform X2
TRINITY_DN102732_c0_g1_i2	SAM pointed domain-containing Ets transcription
TRINITY_DN102732_c0_g1_i3	SAM pointed domain-containing Ets transcription factor
TRINITY_DN122245_c7_g4_i11	and PH domain-containing 2
TRINITY_DN122278_c1_g2_i5	phosphatidylinositol-glycan biosynthesis class W
TRINITY_DN122263_c1_g3_i15	receptor tyrosine- kinase erbB-2
TRINITY_DN122263_c1_g3_i19	receptor tyrosine- kinase erbB-2
TRINITY_DN122279_c1_g2_i1	transmembrane 132A isoform X2
TRINITY_DN122268_c2_g1_i6	neutral amino acid transporter A
TRINITY_DN122289_c0_g3_i9	bifunctional methylenetetrahydrofolate dehydrogenase mitochondrial
TRINITY_DN121314_c1_g3_i10	PREDICTED: uncharacterized protein KIAA1551 homolog isoform X8
TRINITY_DN121351_c0_g3_i5	ARV1 isoform X1
TRINITY_DN121318_c0_g2_i5	serine threonine- kinase PDIK1L
TRINITY_DN121306_c1_g1_i1	histone-lysine N-methyltransferase PRDM6
TRINITY_DN121316_c6_g1_i1	twinfilin-2 isoform X1
TRINITY_DN121334_c1_g5_i2	arginine N-methyltransferase 10
TRINITY_DN121363_c0_g1_i8	mitochondrial carnitine acylcarnitine carrier isoform X1
TRINITY_DN120874_c0_g2_i25	dnaJ homolog subfamily B member 2
TRINITY_DN120894_c8_g1_i1	PR domain zinc finger
TRINITY_DN120818_c5_g4_i3	transferrin receptor 1
TRINITY_DN120834_c0_g2_i1	chloride transport 6 isoform X1
TRINITY_DN120832_c0_g1_i10	sphingolipid delta(4)-desaturase C4-hydroxylase DES2
TRINITY_DN121097_c3_g3_i6	rhombotin-2 isoform X1
TRINITY_DN121096_c1_g1_i16	ubiquitin carboxyl-terminal hydrolase 19 isoform X10
TRINITY_DN121018_c0_g1_i1	---NA---
TRINITY_DN121002_c9_g1_i1	transcription factor IIIB 90 kDa subunit isoform X1
TRINITY_DN121095_c4_g6_i23	histone-lysine N-methyltransferase SETD1B isoform X1
TRINITY_DN121012_c1_g1_i4	transcription initiation factor TFIID subunit 4-like isoform X6
TRINITY_DN121044_c7_g1_i15	peptide chain release factor 1- mitochondrial isoform X2
TRINITY_DN124096_c3_g2_i2	GNL1
TRINITY_DN124096_c5_g1_i11	mitochondrial ribosome-associated GTPase 1 isoform X1
TRINITY_DN120077_c7_g1_i7	transcription initiation factor TFIID subunit 8
TRINITY_DN120077_c7_g1_i8	transcription initiation factor TFIID subunit 8 isoform X2
TRINITY_DN118897_c0_g1_i4	negative elongation factor C D
TRINITY_DN118855_c9_g1_i5	CAAX prenyl protease 2 isoform X3
TRINITY_DN120218_c6_g4_i13	cullin-1
TRINITY_DN120235_c5_g2_i1	PREDICTED: protein FAM177A1, partial
TRINITY_DN120233_c12_g2_i2	succinate dehydrogenase subunit iron sulfur (Ip) ( ) isoform CRA_g
TRINITY_DN121296_c0_g1_i2	cardiolipin synthase
TRINITY_DN121281_c0_g1_i1	ADAMTS 2
TRINITY_DN121288_c7_g2_i6	mucosa-associated lymphoid tissue lymphoma translocation 1
TRINITY_DN121255_c2_g3_i14	ubiquitin- ligase E3A isoform X4
TRINITY_DN125630_c1_g2_i2	AF242772_1mesenchymal stem cell DSCD28
TRINITY_DN125678_c5_g2_i3	B-cell scaffold with ankyrin repeats isoform X1
TRINITY_DN125654_c2_g3_i36	serine arginine repetitive matrix 2-like isoform X1
TRINITY_DN125619_c0_g3_i10	exosome complex component RRP42
TRINITY_DN125640_c1_g1_i13	nuclear receptor corepressor 1 isoform X12
TRINITY_DN125666_c5_g6_i4	cyclin-dependent kinase 13
TRINITY_DN125697_c0_g1_i5	sentrin-specific protease 7 isoform X1
TRINITY_DN125624_c0_g1_i3	zinc finger MYM-type 5 isoform X1
TRINITY_DN125607_c3_g1_i14	E3 ubiquitin- ligase RNF213-like
TRINITY_DN125607_c3_g2_i1	E3 ubiquitin- ligase RNF213-like
TRINITY_DN112739_c0_g1_i5	interferon alpha-inducible 6
TRINITY_DN116568_c0_g1_i6	CLEC16A isoform X4
TRINITY_DN119432_c0_g1_i1	retinol-binding 2-
TRINITY_DN119437_c0_g2_i5	bromodomain and PHD finger-containing 3 isoform X1
TRINITY_DN114385_c0_g2_i2	testis-expressed sequence 264 isoform X1
TRINITY_DN119548_c0_g2_i2	PREDICTED: uncharacterized protein CXorf65 homolog isoform X1
TRINITY_DN123642_c14_g1_i4	spinster homolog 3 isoform X2
TRINITY_DN123608_c2_g2_i3	mitochondrial carrier homolog
TRINITY_DN123689_c6_g2_i5	PHACTR1 isoform 8
TRINITY_DN123699_c1_g1_i11	sorting nexin-17 isoform X1
TRINITY_DN123649_c0_g1_i2	tyrosine- kinase 223 isoform X1
TRINITY_DN124729_c2_g4_i1	Leukemia NUP98 fusion partner 1
TRINITY_DN124707_c5_g5_i2	Protein unc-93-like protein B1, partial
TRINITY_DN124707_c5_g5_i3	unc-93 homolog B1 isoform X2
TRINITY_DN124785_c1_g3_i7	leucine-rich repeats and immunoglobulin-like domains 2 isoform X5
TRINITY_DN124794_c7_g2_i5	DNA polymerase iota isoform X5
TRINITY_DN124790_c11_g1_i1	endonuclease reverse transcriptase
TRINITY_DN124713_c0_g5_i15	PREDICTED: uncharacterized protein C4orf29 homolog isoform X1
TRINITY_DN116066_c0_g3_i1	forkhead box K2
TRINITY_DN125516_c5_g3_i3	EF-hand calcium-binding domain-containing 1 isoform X5
TRINITY_DN125538_c0_g3_i10	xylosyltransferase 2
TRINITY_DN125556_c4_g1_i1	MHC class I antigen
TRINITY_DN125595_c2_g4_i11	signal transducer and activator of transcription 5B isoform X1
TRINITY_DN125558_c0_g2_i8	acid trehalase 1 isoform X3
TRINITY_DN125573_c0_g1_i7	leukocyte-associated immunoglobulin-like receptor 1-like
TRINITY_DN125585_c11_g1_i2	WD repeat-containing 59 isoform X4
TRINITY_DN105640_c0_g1_i1	zinc finger homeobox 2 isoform X6
TRINITY_DN120461_c9_g1_i1	---NA---
TRINITY_DN120461_c10_g3_i2	probable palmitoyltransferase ZDHHC14 isoform X9
TRINITY_DN120447_c4_g1_i1	oxysterol-binding -related 10 isoform X2
TRINITY_DN120448_c5_g2_i2	septin-9 isoform X5
TRINITY_DN113120_c0_g1_i12	polypyrimidine tract-binding 1 isoform X1
TRINITY_DN95365_c0_g1_i1	TP53-regulating kinase
TRINITY_DN97155_c0_g1_i1	PREDICTED: uncharacterized protein LOC535121 isoform X1
TRINITY_DN39038_c0_g2_i1	---NA---
TRINITY_DN22083_c0_g1_i1	PREDICTED: paralemmin-1
TRINITY_DN19982_c0_g1_i1	---NA---
TRINITY_DN22229_c0_g1_i1	vegetative cell wall gp1-like
TRINITY_DN57364_c0_g1_i1	---NA---
TRINITY_DN73974_c0_g1_i1	---NA---
TRINITY_DN386588_c0_g1_i1	---NA---
TRINITY_DN373122_c0_g1_i1	intercellular adhesion molecule 5-like isoform X1
TRINITY_DN105215_c0_g2_i1	transmembrane 47
TRINITY_DN113203_c0_g1_i2	zinc finger 266
TRINITY_DN118501_c0_g2_i3	motile sperm domain-containing 2 isoform X1
TRINITY_DN118557_c1_g1_i14	zinc finger transcription factor Trps1-like isoform X1
TRINITY_DN118520_c2_g1_i4	mRNA-capping enzyme
TRINITY_DN118575_c5_g2_i1	bovid-specific transcript Y-linked 1
TRINITY_DN118584_c1_g1_i1	Nuclear receptor subfamily 2 group F member
TRINITY_DN122850_c0_g1_i1	peptidyl-glycine alpha-amidating
TRINITY_DN122850_c0_g1_i9	peptidyl-glycine alpha-amidating monooxygenase isoform X8
TRINITY_DN113466_c0_g1_i1	kinase C epsilon type isoform X3
TRINITY_DN125257_c0_g1_i12	unconventional myosin-IXa isoform X10
TRINITY_DN125202_c3_g6_i3	---NA---
TRINITY_DN125202_c3_g17_i3	Peroxisomal N(1)-acetyl-spermine spermidine
TRINITY_DN125252_c0_g3_i15	E3 ubiquitin- ligase UBR5
TRINITY_DN125230_c14_g9_i2	scavenger receptor class B member 1
TRINITY_DN125256_c1_g2_i3	zinc finger 608 isoform X1
TRINITY_DN125256_c1_g4_i5	zinc finger 609 isoform X1
TRINITY_DN125255_c3_g1_i10	probable E3 ubiquitin- ligase HERC3
TRINITY_DN125988_c8_g1_i20	FAM49B isoform X2
TRINITY_DN125972_c3_g1_i3	ectopic P granules 5 homolog isoform X1
TRINITY_DN125976_c2_g1_i1	cadherin-4 isoform X1
TRINITY_DN125961_c1_g1_i2	PREDICTED: uncharacterized protein LOC101122718 isoform X2
TRINITY_DN125977_c4_g2_i9	histone-lysine N-methyltransferase NSD3 isoform X1
TRINITY_DN125918_c2_g5_i2	CChain Crystal Structure Of Reduced Bovine Xanthine Oxidase In Complex With Arsenite
TRINITY_DN125909_c17_g1_i7	thyroid hormone receptor-associated 3 isoform X1
TRINITY_DN125921_c2_g1_i3	membrane-bound immunoglobulin gamma1 heavy chain constant
TRINITY_DN125984_c2_g1_i2	---NA---
TRINITY_DN125922_c3_g2_i2	F-box LRR-repeat 5 isoform X3
TRINITY_DN125956_c0_g7_i1	cytochrome c oxidase subunit I (mitochondrion)
TRINITY_DN125989_c3_g6_i12	neurogenic locus notch homolog 2 isoform X2
TRINITY_DN125904_c2_g2_i10	solute carrier family 12 member 6 isoform X5
TRINITY_DN125915_c4_g1_i1	sentrin-specific protease 2 isoform X1
TRINITY_DN115857_c2_g1_i12	---NA---
TRINITY_DN115840_c0_g1_i1	telomere length regulation TEL2 homolog isoform X2
TRINITY_DN118425_c1_g2_i7	ribonuclease 4
TRINITY_DN118419_c0_g1_i6	cyclic AMP-dependent transcription factor ATF-7 isoform X2
TRINITY_DN118488_c5_g4_i2	nuclear receptor ROR-alpha isoform X2
TRINITY_DN119931_c5_g3_i7	cysteine-rich hydrophobic domain-containing 2 isoform X2
TRINITY_DN119913_c0_g1_i4	ras-related Rab-39A
TRINITY_DN119993_c11_g1_i2	WD repeat-containing 93 isoform X8
TRINITY_DN119976_c0_g1_i6	MIDN isoform
TRINITY_DN112826_c1_g1_i7	tubulin polymerization-promoting family member 3 isoform X2
TRINITY_DN112843_c0_g1_i1	---NA---
TRINITY_DN115090_c0_g1_i4	peptidoglycan recognition 4 isoform X1
TRINITY_DN114644_c1_g1_i1	hypothetical protein I79_000366
TRINITY_DN115936_c0_g1_i1	ATP-binding cassette sub-family B member mitochondrial isoform X2
TRINITY_DN116281_c0_g1_i1	LINE-1 type transposase domain-containing 1
TRINITY_DN121539_c0_g5_i16	polypeptide N-acetylgalactosaminyltransferase 3
TRINITY_DN121552_c4_g7_i2	cysteine sulfinic acid decarboxylase isoform X6
TRINITY_DN121505_c4_g1_i7	NHS 2 isoform X2
TRINITY_DN122281_c1_g2_i3	TBC1 domain family member 9B isoform X2
TRINITY_DN122286_c2_g4_i1	antigen KI-67 isoform X4
TRINITY_DN122290_c9_g5_i2	probable ATP-dependent RNA helicase DDX6
TRINITY_DN121381_c114_g1_i7	sterol O-acyltransferase 1 isoform X1
TRINITY_DN121398_c4_g1_i1	NXPE family member 2-
TRINITY_DN121322_c0_g1_i6	tryptophan--tRNA cytoplasmic isoform X1
TRINITY_DN113951_c0_g1_i1	phosphatidylinositol 3,4,5-trisphosphate-dependent Rac exchanger 1
TRINITY_DN120866_c0_g1_i3	TBC1 domain family member 4 isoform X3
TRINITY_DN120893_c1_g2_i1	dual specificity phosphatase 6 isoform X1
TRINITY_DN120836_c0_g1_i1	RNA-binding 48
TRINITY_DN120881_c0_g1_i5	lyl-1 isoform X1
TRINITY_DN120860_c3_g3_i2	serine threonine- kinase 38 isoform X2
TRINITY_DN121094_c5_g1_i14	nitrilase homolog 1 isoform X1
TRINITY_DN121020_c4_g1_i5	syntaxin-16 isoform X1
TRINITY_DN121045_c1_g1_i4	SLIT-ROBO Rho GTPase-activating 2 isoform X2
TRINITY_DN121043_c7_g1_i8	UBX domain-containing 2B-like isoform X2
TRINITY_DN124015_c4_g5_i24	ubiquitin carboxyl-terminal hydrolase 25 isoform X7
TRINITY_DN124090_c7_g4_i4	tyrosine- phosphatase non-receptor type substrate 1-like isoform X1
TRINITY_DN124027_c5_g1_i1	serine threonine- kinase DCLK3 isoform X1
TRINITY_DN124014_c1_g2_i2	integrin alpha-X isoform X3
TRINITY_DN124079_c1_g1_i4	autophagy-related 16-2 isoform X3
TRINITY_DN124066_c3_g1_i1	glucocorticoid receptor
TRINITY_DN124031_c1_g2_i3	cytoplasmic NCK2
TRINITY_DN120020_c0_g5_i4	prostaglandin E2 receptor EP4 subtype
TRINITY_DN120057_c0_g2_i3	hypothetical protein Celaphus_00012598, partial
TRINITY_DN120011_c6_g7_i1	immunoglobulin alpha Fc receptor-like isoform X1
TRINITY_DN120092_c5_g1_i10	centrosomal of 57 kDa
TRINITY_DN120019_c2_g9_i2	programmed cell death 4
TRINITY_DN106268_c0_g2_i1	carboxymethylenebutenolidase homolog
TRINITY_DN118873_c0_g2_i18	calponin-2 isoform X1
TRINITY_DN118849_c0_g1_i1	alkaline ceramidase 3
TRINITY_DN120232_c5_g6_i1	T-cell receptor alpha chain C
TRINITY_DN120245_c9_g1_i7	urokinase plasminogen activator
TRINITY_DN120261_c0_g2_i1	solute carrier family 40 member 1
TRINITY_DN120251_c3_g7_i1	arf-GAP with dual PH domain-containing 2
TRINITY_DN120299_c2_g3_i6	mitogen-activated kinase 8 isoform X4
TRINITY_DN104113_c0_g1_i1	brain-specific angiogenesis inhibitor 1-associated 2 1 isoform X1
TRINITY_DN121229_c2_g3_i3	C-type lectin domain family 4 member D isoform X4
TRINITY_DN121243_c0_g1_i1	cleavage and polyadenylation specificity factor subunit 5 isoform X1
TRINITY_DN121275_c14_g2_i2	CMRF35-like molecule 1 isoform X2
TRINITY_DN121203_c0_g1_i2	E3 ubiquitin- ligase LNX isoform X2
TRINITY_DN125642_c5_g11_i12	AT-rich interactive domain-containing 1B isoform X3
TRINITY_DN125681_c7_g4_i8	EGF-like module-containing mucin-like hormone receptor-like 3
TRINITY_DN125682_c3_g1_i16	tetratricopeptide repeat 37 isoform X2
TRINITY_DN125626_c4_g3_i2	hypothetical protein Celaphus_00000803
TRINITY_DN125644_c3_g2_i7	phospholipase D1 isoform X1
TRINITY_DN125603_c3_g1_i1	---NA---
TRINITY_DN119417_c0_g1_i1	leukocyte elastase inhibitor isoform X2
TRINITY_DN117206_c2_g4_i6	guanine nucleotide-binding G(I) G(S) G(O) subunit gamma-7
TRINITY_DN117227_c0_g1_i1	amyloid beta A4 isoform X1
TRINITY_DN114308_c0_g1_i5	glutathione synthetase isoform X1
TRINITY_DN114363_c3_g1_i1	peroxisomal N(1)-acetyl-spermine spermidine oxidase isoform X5
TRINITY_DN119581_c2_g1_i1	Ankyrin repeat and death domain-containing 1B
TRINITY_DN123692_c10_g1_i1	---NA---
TRINITY_DN123633_c0_g3_i9	pro-cathepsin H
TRINITY_DN123676_c15_g4_i6	long-chain-fatty-acid-- ligase 4 isoform X1
TRINITY_DN123694_c6_g4_i1	bax inhibitor 1 isoform X3
TRINITY_DN123664_c1_g2_i2	zinc finger 266
TRINITY_DN123679_c4_g2_i8	6-phosphofructo-2-kinase fructose-2,6-bisphosphatase 2 isoform X1
TRINITY_DN123679_c4_g2_i10	ubiquitin thioesterase OTU1 isoform X1
TRINITY_DN123652_c3_g2_i9	replication factor C subunit 1 isoform X2
TRINITY_DN123600_c16_g9_i3	Interferon gamma receptor
TRINITY_DN123606_c4_g2_i2	trinucleotide repeat-containing gene 6B isoform X4
TRINITY_DN123630_c5_g3_i8	transcriptional SWT1 isoform X5
TRINITY_DN123690_c1_g4_i2	---NA---
TRINITY_DN123684_c7_g2_i2	complement decay-accelerating factor isoform X1
TRINITY_DN123659_c4_g5_i2	semaphorin-4D isoform X2
TRINITY_DN123663_c0_g4_i10	multiple C2 and transmembrane domain-containing 2 isoform X1
TRINITY_DN123617_c2_g1_i1	---NA---
TRINITY_DN123691_c1_g1_i2	calcineurin-binding cabin-1 isoform X2
TRINITY_DN123662_c2_g1_i12	regulator of G- signaling 2 isoform X2
TRINITY_DN123662_c2_g1_i14	regulator of G- signaling 2 isoform X2
TRINITY_DN102951_c0_g1_i1	---NA---
TRINITY_DN124704_c1_g1_i6	cationic amino acid transporter 3-
TRINITY_DN124744_c2_g1_i4	probable RNA polymerase II nuclear localization SLC7A6OS
TRINITY_DN124725_c3_g3_i1	SUZ domain-containing 1 isoform X2
TRINITY_DN115603_c0_g1_i1	tubulin polyglutamylase TTLL4-
TRINITY_DN125520_c4_g1_i1	FAM36A isoform X1
TRINITY_DN125599_c4_g1_i9	probable domain-containing histone demethylation 2C isoform X1
TRINITY_DN125595_c2_g4_i12	signal transducer and activator of transcription 5B isoform X4
TRINITY_DN125558_c0_g2_i2	acid trehalase 1 isoform X1
TRINITY_DN125581_c5_g4_i4	FAM180B isoform X2
TRINITY_DN101288_c0_g1_i1	---NA---
TRINITY_DN120487_c4_g6_i1	complement C1r subcomponent isoform X2
TRINITY_DN120446_c6_g4_i1	uridine phosphorylase 1 isoform X2
TRINITY_DN113124_c0_g1_i1	unnamed protein product
TRINITY_DN113101_c0_g4_i1	receptor activity-modifying 2 isoform X1
TRINITY_DN96143_c0_g1_i1	shootin-1 isoform X1
TRINITY_DN74080_c0_g1_i1	---NA---
TRINITY_DN97617_c0_g1_i1	thy-1 membrane glyco
TRINITY_DN33618_c0_g1_i2	cbp p300-interacting transactivator 2 isoform X1
TRINITY_DN97186_c0_g1_i1	---NA---
TRINITY_DN99547_c0_g1_i1	FAM47E isoform X8
TRINITY_DN91896_c0_g1_i1	UPF0545 C22orf39 homolog isoform X1
TRINITY_DN78792_c0_g2_i1	---NA---
TRINITY_DN22830_c0_g2_i1	inosine triphosphate pyrophosphatase isoform X4
TRINITY_DN70797_c0_g1_i1	unnamed protein product
TRINITY_DN78865_c0_g1_i1	actin filament-associated 1 isoform X2
TRINITY_DN4184_c0_g1_i1	uncharacterized protein LOC111165583
TRINITY_DN121505_c4_g1_i8	NHS 2 isoform X2
TRINITY_DN121505_c4_g1_i10	NHS 2 isoform X2
TRINITY_DN121574_c0_g1_i10	calcium-binding and coiled-coil domain-containing 2 isoform X1
TRINITY_DN121554_c12_g2_i1	---NA---
TRINITY_DN121513_c10_g11_i6	FCH domain only 2
TRINITY_DN117714_c1_g1_i1	transcription factor EC isoform X1
TRINITY_DN117714_c1_g1_i6	transcription factor EC isoform X1
TRINITY_DN117700_c0_g4_i1	zinc finger 148 isoform X1
TRINITY_DN117708_c0_g2_i7	mitochondrial inner membrane isoform X3
TRINITY_DN118975_c0_g2_i1	V-set and transmembrane domain-containing 1
TRINITY_DN118932_c0_g1_i2	vacuolar sorting-associated 29 isoform 3
TRINITY_DN118932_c0_g1_i3	vacuolar sorting-associated 29 isoform X2
TRINITY_DN118932_c0_g1_i7	vacuolar sorting-associated 29 isoform X2
TRINITY_DN118932_c0_g1_i8	vacuolar sorting-associated 29 isoform 3
TRINITY_DN122654_c0_g1_i23	PREDICTED: uncharacterized protein C7orf43 homolog
TRINITY_DN122624_c8_g6_i5	Krueppel-like factor 6-like isoform X3
TRINITY_DN122624_c10_g2_i7	NF-kappa-B inhibitor zeta
TRINITY_DN122681_c1_g1_i3	transducin beta 2 isoform X2
TRINITY_DN122695_c2_g1_i1	cholesterol side-chain cleavage mitochondrial-like
TRINITY_DN122672_c0_g1_i2	FIP1L1 PDGFRA fusion
TRINITY_DN122665_c9_g1_i1	NXPE family member 4-
TRINITY_DN105361_c0_g2_i1	---NA---
TRINITY_DN105308_c0_g1_i1	glyco integral membrane 1 isoform X2
TRINITY_DN120953_c1_g1_i10	rho GTPase-activating 12 isoform X4
TRINITY_DN120934_c0_g1_i1	interleukin-1 receptor type 1 isoform X1
TRINITY_DN120961_c4_g3_i10	CASP8 and FADD-like apoptosis regulator isoform X1
TRINITY_DN120976_c10_g7_i1	cis-aconitate decarboxylase
TRINITY_DN120995_c2_g2_i9	glycerophosphocholine phosphodiesterase GPCPD1 isoform X2
TRINITY_DN120904_c1_g3_i6	calcium-independent phospholipase A2-gamma
TRINITY_DN112190_c0_g1_i1	hCG26560
TRINITY_DN121810_c0_g1_i5	centrosomal of 95 kDa isoform X2
TRINITY_DN121849_c4_g2_i2	---NA---
TRINITY_DN121803_c2_g4_i11	V-type proton ATPase 116 kDa subunit a isoform 1 isoform X4
TRINITY_DN121866_c1_g3_i7	rho GTPase-activating 27
TRINITY_DN121835_c3_g1_i4	zinc finger Pegasus isoform X2
[truncated: 2,033 more rows]
