# Supplementary material for: Comparative expression analysis of water buffalo (Bubalus bubalis) to identify genes associated with economically important traits
Source: Front Vet Sci. 2023 May 12;10:1160486. doi: 10.3389/fvets.2023.1160486 (PMC10213454; doi:10.3389/fvets.2023.1160486)
Supplement: Supplementary file 2 [file Table_2.XLSX]

## Sheet: Trait1
SeqName	Description
XLOC_000781	sphingosine-1-phosphate
XLOC_018567	proto-oncogene c-Fos
XLOC_019248	interleukin-1 receptor type 2 isoform X2
XLOC_020336	hypothetical protein M6K197_2642
XLOC_020907	reverse transcriptase family protein
XLOC_021975	reverse transcriptase family protein
XLOC_021838	SRY-box transcription factor
XLOC_022032	sialoadhesin isoform X1
XLOC_021770	unnamed protein product, partial
XLOC_025093	reverse transcriptase family protein
XLOC_026787	PREDICTED: carcinoembryonic antigen-related cell adhesion molecule 6-like
XLOC_026102	myeloid cell surface antigen CD33-like
XLOC_026940	LOW QUALITY PROTEIN: kallikrein-1
XLOC_027310	SRY-box transcription factor
XLOC_027402	hypothetical protein M6K231_2558
XLOC_002138	nucleotide triphosphate diphosphatase NUDT15 isoform X1
XLOC_003449	somatostatin
XLOC_002068	PREDICTED: BOLA class I histocompatibility antigen, alpha chain BL3-7, partial
XLOC_002100	leukocyte-specific transcript 1 protein
XLOC_003365	PREDICTED: BOLA class I histocompatibility antigen, alpha chain BL3-7-like isoform X2
XLOC_027878	granzyme B isoform X1
XLOC_027884	reverse transcriptase family protein
XLOC_027891	mast cell protease 1A isoform X1
XLOC_028033	hypothetical protein Celaphus_00015192, partial
XLOC_028229	hypothetical protein M91_12176, partial
XLOC_028701	polyubiquitin
XLOC_029338	bitter taste receptor Bota-T2R65A
XLOC_029437	reverse transcriptase family protein
XLOC_031335	TPA: interleukin 32-like protein
XLOC_004375	reverse transcriptase-like
XLOC_008029	FXYD domain-containing ion transport regulator 4 isoform X2
XLOC_008948	reverse transcriptase family protein
XLOC_008307	somatostatin
XLOC_007681	sphingosine-1-phosphate
XLOC_010203	interferon-induced transmembrane protein 3-like
XLOC_010095	cathepsin W precursor
XLOC_011661	endonuclease
XLOC_011663	Retrovirus-related Pol poly LINE-1, putative
XLOC_015127	reverse transcriptase family protein
XLOC_016744	LOW QUALITY PROTEIN: endogenous retrovirus group K member 25 Env polyprotein-like
XLOC_033032	SRY-box transcription factor
XLOC_033130	endonuclease
XLOC_033183	hypothetical protein M6K231_2558
XLOC_033341	hypothetical protein M6K197_2642
XLOC_033391	carcinoembryonic antigen-related cell adhesion molecule 1 isoform X1
XLOC_033069	hypothetical protein M91_16623

## Sheet: Trait2
SeqName	Description
XLOC_000416	T-cell immunoreceptor with Ig and ITIM domains isoform X1
XLOC_000781	sphingosine-1-phosphate
XLOC_018567	proto-oncogene c-Fos
XLOC_019079	TGM1
XLOC_019326	hypothetical protein M6K231_2558
XLOC_019684	reverse transcriptase family protein
XLOC_020336	hypothetical protein M6K197_2642
XLOC_020917	sphingosine-1-phosphate
XLOC_020605	Retrovirus-related Pol polyprotein LINE-1
XLOC_021962	hypothetical protein EI555_011770, partial
XLOC_023772	B-lymphocyte antigen CD20 isoform X2
XLOC_023108	hypothetical protein
XLOC_023973	oxysterols receptor LXR-alpha isoform X1
XLOC_024619	derlin-3 isoform X1
XLOC_025093	reverse transcriptase family protein
XLOC_024747	PREDICTED: 2'-5'-oligoadenylate synthase 1-like
XLOC_025136	PREDICTED: transcobalamin-2
XLOC_024784	reverse transcriptase family protein
XLOC_025802	endonuclease-reverse transcriptase
XLOC_026090	transcription factor SRY isoform X1
XLOC_026781	B-cell antigen receptor complex-associated protein alpha chain
XLOC_026806	PREDICTED: intermediate conductance calcium-activated potassium channel protein 4
XLOC_025821	zinc finger and BTB domain-containing protein 32 isoform X1
XLOC_027240	CD180 antigen isoform X1
XLOC_002896	interferon alpha-inducible protein 6 isoform X1
XLOC_003365	PREDICTED: BOLA class I histocompatibility antigen, alpha chain BL3-7-like isoform X2
XLOC_002137	SLA class II histocompatibility antigen, DQ haplotype D alpha chain
XLOC_002138	nucleotide triphosphate diphosphatase NUDT15 isoform X1
XLOC_002313	hypothetical protein DBR06_SOUSAS1810036
XLOC_003448	hypothetical protein Celaphus_00014429, partial
XLOC_003593	PREDICTED: uncharacterized protein LOC104994908
XLOC_004212	complement C1q subcomponent subunit B
XLOC_004213	PREDICTED: heterogeneous nuclear ribonucleoproteins A2/B1
XLOC_004214	complement C1q subcomponent subunit A
XLOC_003383	BOLA class I histocompatibility antigen, alpha chain BL3-7-like isoform X1
XLOC_003449	hypothetical protein
XLOC_027892	granzyme H-like isoform X1
XLOC_027878	granzyme B isoform X1
XLOC_028229	hypothetical protein M91_12176, partial
XLOC_029370	reverse transcriptase family protein
XLOC_030000	alpha-2A adrenergic receptor
XLOC_030685	PREDICTED: B-lymphocyte antigen CD19 isoform X1
XLOC_030677	Nuclear protein 1
XLOC_004441	somatostatin
XLOC_006339	galectin-9-like
XLOC_004446	B-cell antigen receptor complex-associated protein beta chain isoform X1
XLOC_004629	PREDICTED: putative ADP-ribosylation factor-like protein 5C isoform X1
XLOC_006731	endonuclease-reverse transcriptase
XLOC_005811	galectin-3-binding protein isoform X2
XLOC_006630	PREDICTED: LOW QUALITY PROTEIN: endogenous retrovirus group K member 11 Pol protein-like
XLOC_007230	lymphocyte activation gene 3 protein isoform X1
XLOC_008180	PREDICTED: LOW QUALITY PROTEIN: endogenous retrovirus group K member 11 Pol protein-like
XLOC_008539	endonuclease-reverse transcriptase
XLOC_008567	hypothetical protein M6K231_2558
XLOC_008422	sphingosine-1-phosphate
XLOC_009541	PREDICTED: ubiquitin-like protein ISG15
XLOC_010095	cathepsin W precursor
XLOC_010335	reverse transcriptase family protein
XLOC_011228	endonuclease
XLOC_012111	PREDICTED: Fc receptor-like A
XLOC_012175	T-cell surface glycoprotein CD1a isoform X1
XLOC_011663	Retrovirus-related Pol poly LINE-1, putative
XLOC_012640	reverse transcriptase family protein
XLOC_013180	immunoglobulin J chain
XLOC_013901	reverse transcriptase family protein
XLOC_013995	hypothetical protein
XLOC_016288	Early growth response 1
XLOC_015694	reverse transcriptase family protein
XLOC_016012	hypothetical protein ANAPRD1_01368
XLOC_033078	immunoglobulin G3 heavy chain constant region, partial
XLOC_033156	hypothetical protein Celaphus_00017128, partial
XLOC_033158	IgG1 heavy chain constant region, partial
XLOC_033183	hypothetical protein M6K231_2558
XLOC_033130	endonuclease
XLOC_033157	hypothetical protein Celaphus_00017129

## Sheet: Trait3
SeqName	Description
XLOC_017622	bitter taste receptor Bota-T2R65A
XLOC_018172	somatostatin
XLOC_018972	brain ribonuclease
XLOC_018567	proto-oncogene c-Fos
XLOC_020021	hypothetical protein
XLOC_020605	Retrovirus-related Pol polyprotein LINE-1
XLOC_021838	SRY-box transcription factor
XLOC_022165	sphingosine-1-phosphate
XLOC_023648	PREDICTED: histone H2B type 1-N-like, partial
XLOC_023046	transcobalamin-1
XLOC_023772	B-lymphocyte antigen CD20 isoform X2
XLOC_002138	nucleotide triphosphate diphosphatase NUDT15 isoform X1
XLOC_003383	BOLA class I histocompatibility antigen, alpha chain BL3-7-like isoform X1
XLOC_003449	cell adhesion receptors- like
XLOC_002068	PREDICTED: BOLA class I histocompatibility antigen, alpha chain BL3-7, partial
XLOC_028443	reverse transcriptase family protein
XLOC_030194	PREDICTED: sorbin and SH3 domain-containing protein 1-like
XLOC_031335	TPA: interleukin 32-like protein
XLOC_005728	CMRF35-like molecule 7
XLOC_004446	B-cell antigen receptor complex-associated protein beta chain isoform X1
XLOC_008764	hypothetical protein DBR06_SOUSAS22610060, partial
XLOC_009198	reverse transcriptase family protein
XLOC_009327	sphingosine-1-phosphate
XLOC_008539	endonuclease-reverse transcriptase
XLOC_010582	cell adhesion receptors- like
XLOC_010203	interferon-induced transmembrane protein 3-like
XLOC_009494	reverse transcriptase family protein
XLOC_012111	SRY-box transcription factor
XLOC_012175	T-cell surface glycoprotein CD1a isoform X1
XLOC_015693	endonuclease
XLOC_015694	reverse transcriptase family protein
XLOC_033130	endonuclease
XLOC_033138	reverse transcriptase family protein
XLOC_033078	immunoglobulin G3 heavy chain constant region, partial

## Sheet: Trait4
SeqName	Description
XLOC_000259	PREDICTED: 60S ribosomal protein L9-like isoform X2
XLOC_017411	somatostatin
XLOC_018972	brain ribonuclease
XLOC_019956	myosin related
XLOC_020336	hypothetical protein M6K197_2642
XLOC_020917	hypothetical protein
XLOC_020605	Retrovirus-related Pol polyprotein LINE-1
XLOC_020912	carboxylase-like
XLOC_022036	endonuclease
XLOC_021389	tubulin beta-1 chain isoform X1
XLOC_022611	glycosylphosphatidylinositol-anchored high density lipoprotein-binding protein 1
XLOC_023046	transcobalamin-1
XLOC_023459	sphingosine-1-phosphate
XLOC_023715	PREDICTED: endonuclease domain-containing 1 protein
XLOC_023252	hypothetical protein M6C068_2620
XLOC_024745	myosin related
XLOC_026153	hypothetical protein M6K231_2558
XLOC_002137	SLA class II histocompatibility antigen, DQ haplotype D alpha chain
XLOC_002138	nucleotide triphosphate diphosphatase NUDT15 isoform X1
XLOC_003365	PREDICTED: BOLA class I histocompatibility antigen, alpha chain BL3-7-like isoform X2
XLOC_003449	hypothetical protein
XLOC_002068	PREDICTED: BOLA class I histocompatibility antigen, alpha chain BL3-7, partial
XLOC_003448	hypothetical protein Celaphus_00014429, partial
XLOC_002108	PREDICTED: protein G6b isoform X1
XLOC_003407	lymphocyte antigen 6 complex locus protein G6c
XLOC_003918
XLOC_004213	PREDICTED: heterogeneous nuclear ribonucleoproteins A2/B1
XLOC_004214	complement C1q subcomponent subunit A
XLOC_002100	leukocyte-specific transcript 1 protein
XLOC_003383	BOLA class I histocompatibility antigen, alpha chain BL3-7-like isoform X1
XLOC_003747	reverse transcriptase family protein
XLOC_028229	myosin related
XLOC_028701	polyubiquitin
XLOC_028766	interleukin-17 receptor D
XLOC_029437	reverse transcriptase family protein
XLOC_029906	sphingosine-1-phosphate
XLOC_006023	receptor tyrosine-protein kinase erbB-2 isoform X1
XLOC_005478	endonuclease
XLOC_006774	8-oxo-dGDP phosphatase NUDT18 isoform X1
XLOC_004737	polyubiquitin-B isoform X1
XLOC_007217	reverse transcriptase-like
XLOC_007795	somatostatin
XLOC_008445	killer cell lectin-like receptor subfamily B member 1 isoform X4
XLOC_007480	reverse transcriptase family protein
XLOC_008248	reverse transcriptase family protein
XLOC_009327	ribosylhydrolases
XLOC_007259	endonuclease
XLOC_009301	ligand and nuclear receptor like
XLOC_010203	interferon-induced transmembrane protein 3-like
XLOC_010331	SRY-box transcription factor
XLOC_009541	PREDICTED: ubiquitin-like protein ISG15
XLOC_012118	PREDICTED: low affinity immunoglobulin gamma Fc region receptor II-a-like isoform X1
XLOC_013068	SRY-box transcription factor
XLOC_013645	ligand and nuclear receptor like, protein
XLOC_013180	immunoglobulin J chain
XLOC_014344	myosin related
XLOC_014369	hypothetical protein, DLG2
XLOC_014547	GTPase IMAP family member 4
XLOC_016744	LOW QUALITY PROTEIN: endogenous retrovirus group K member 25 Env polyprotein-like
XLOC_016801	endonuclease
XLOC_016832	hypothetical protein M91_21682
XLOC_032841	fibrous sheath-interacting protein 2-like isoform X2
XLOC_033158	IgG1 heavy chain constant region, partial
XLOC_033278	hypothetical protein Celaphus_00010742
XLOC_033146	ribosylhydrolases
